# Supplementary material for: Identification of lncRNA/circRNA-miRNA-mRNA ceRNA Network as Biomarkers for Hepatocellular Carcinoma
Source: Front Genet. 2022 Mar 21;13:838869. doi: 10.3389/fgene.2022.838869 (PMC8977626; doi:10.3389/fgene.2022.838869)
Supplement: Supplementary file 2 [file DataSheet1.xlsx]

## Sheet: Supplementary Table S2
Supplementary Table S2. Sequencing data of the key mRNAs in the ceRNA network.
ID	MCM4	MCM6	MCM7	CDC6	GINS1	Type (1=Tumor, 0=Normal)
TCGA-2V-A95S-01A-11R-A37K-07	4.4188	9.26901	24.0673	2.77558	1.95955	1
TCGA-2Y-A9GS-01A-12R-A38B-07	12.7498	15.9727	49.9642	4.01803	4.99842	1
TCGA-2Y-A9GT-01A-11R-A38B-07	3.03747	3.81303	10.1841	1.53106	0.98714	1
TCGA-2Y-A9GU-01A-11R-A38B-07	5.24278	1.88191	6.16458	3.24155	0.932853	1
TCGA-2Y-A9GV-01A-11R-A38B-07	1.91896	2.1222	8.75881	1.6256	0.613797	1
TCGA-2Y-A9GW-01A-11R-A38B-07	7.8609	3.50484	11.8095	1.10513	1.34745	1
TCGA-2Y-A9GX-01A-11R-A38B-07	5.26887	5.83107	11.6349	1.31566	1.03951	1
TCGA-2Y-A9GY-01A-11R-A38B-07	9.41445	17.209	46.094	6.91635	6.08342	1
TCGA-2Y-A9GZ-01A-11R-A39D-07	3.19569	3.13564	15.3228	1.08141	0.997458	1
TCGA-2Y-A9H0-01A-11R-A38B-07	13.5268	15.217	41.8241	11.9874	6.18847	1
TCGA-2Y-A9H1-01A-11R-A38B-07	2.17417	1.68978	7.33036	0.208717	0.0366546	1
TCGA-2Y-A9H2-01A-12R-A38B-07	14.2595	11.0344	33.7198	3.91834	3.88735	1
TCGA-2Y-A9H3-01A-11R-A38B-07	2.03872	2.17755	11.4075	1.69344	0.421412	1
TCGA-2Y-A9H4-01A-11R-A38B-07	4.81753	4.60516	20.5203	1.31411	2.04476	1
TCGA-2Y-A9H5-01A-11R-A38B-07	2.26265	3.69455	12.8972	1.10026	1.25844	1
TCGA-2Y-A9H6-01A-11R-A39D-07	3.5756	2.27768	7.20572	0.747462	0.919006	1
TCGA-2Y-A9H7-01A-11R-A39D-07	4.34231	6.67181	15.83	1.66315	1.07675	1
TCGA-2Y-A9H8-01A-11R-A39D-07	8.76151	8.45766	19.5337	1.91947	4.15446	1
TCGA-2Y-A9H9-01A-21R-A39D-07	3.36244	4.08841	20.0061	0.957666	0.920569	1
TCGA-2Y-A9HA-01A-11R-A39D-07	4.73945	6.32793	15.9872	1.74765	2.96813	1
TCGA-2Y-A9HB-01A-11R-A39D-07	3.6105	3.63536	9.49731	0.415689	0.372438	1
TCGA-3K-AAZ8-01A-12R-A39D-07	3.71314	3.16189	11.8257	0.563527	0.318256	1
TCGA-4R-AA8I-01A-11R-A38B-07	4.83721	2.92422	14.1982	2.34733	1.83414	1
TCGA-5C-A9VG-01A-11R-A37K-07	15.5392	7.594	28.4003	5.71599	3.24373	1
TCGA-5C-A9VH-01A-11R-A37K-07	10.6094	5.8468	14.9334	1.53639	1.59281	1
TCGA-5C-AAPD-01A-21R-A39D-07	11.8112	18.5765	43.496	8.19298	5.25157	1
TCGA-5R-AA1C-01A-11R-A41C-07	6.08732	8.77833	9.89221	1.24751	0.979935	1
TCGA-5R-AA1D-01A-11R-A38B-07	2.33724	3.16385	4.84902	0.594701	0.356425	1
TCGA-5R-AAAM-01A-12R-A41C-07	2.34597	2.49286	6.59737	0.51229	0.533603	1
TCGA-BC-4072-01B-11R-A155-07	16.4571	14.6161	44.7186	8.71643	3.12065	1
TCGA-BC-4073-01B-02R-A131-07	10.7169	10.3283	17.3725	5.58719	4.13978	1
TCGA-BC-A10Q-01A-11R-A131-07	7.83689	7.29169	13.304	1.06956	2.29196	1
TCGA-BC-A10Q-11A-11R-A131-07	1.31442	1.38393	3.89722	0.130052	0.197384	0
TCGA-BC-A10R-01A-11R-A131-07	2.86761	3.38586	6.25308	0.463718	0.516724	1
TCGA-BC-A10R-11A-11R-A131-07	1.88515	1.34728	3.42225	0.0506083	0.119898	0
TCGA-BC-A10S-01A-22R-A131-07	3.5102	2.40201	8.76755	0.280894	0.432097	1
TCGA-BC-A10T-01A-11R-A131-07	4.00239	6.20705	16.5849	1.31924	1.33659	1
TCGA-BC-A10T-11A-11R-A131-07	1.03698	0.777245	2.85382	0.0893051	0.0963426	0
TCGA-BC-A10U-01A-11R-A131-07	4.72246	4.389	16.801	1.26246	1.24601	1
TCGA-BC-A10U-11A-11R-A131-07	1.6149	0.994575	2.9234	0.067791	0.106652	0
TCGA-BC-A10W-01A-11R-A131-07	19.9767	38.5012	23.5683	15.0236	8.4106	1
TCGA-BC-A10W-11A-11R-A131-07	1.637	1.27089	3.42257	0.140989	0.243993	0
TCGA-BC-A10X-01A-11R-A131-07	3.75489	3.58596	9.14247	0.413601	0.544852	1
TCGA-BC-A10X-11A-11R-A131-07	1.50247	1.66087	3.81256	0.145682	0.23308	0
TCGA-BC-A10Y-01A-11R-A131-07	11.3293	11.9617	27.661	5.29031	6.34945	1
TCGA-BC-A10Y-11A-11R-A131-07	1.07364	1.16413	5.51324	0.0600651	0.0933859	0
TCGA-BC-A10Z-01A-11R-A131-07	11.2332	12.0153	19.3961	5.94901	2.3197	1
TCGA-BC-A10Z-11A-11R-A131-07	1.10673	1.1734	5.74385	0.0594219	0.0571913	0
TCGA-BC-A110-01A-11R-A131-07	1.93953	2.29459	5.83878	0.128609	0.186147	1
TCGA-BC-A110-11A-11R-A131-07	1.90234	1.21142	3.81302	0.188349	0.0774994	0
TCGA-BC-A112-01A-11R-A131-07	7.88802	9.07818	17.4843	6.22014	2.80912	1
TCGA-BC-A216-01A-11R-A155-07	9.89735	14.9524	34.4611	6.37912	3.90192	1
TCGA-BC-A216-11A-11R-A155-07	1.37424	1.33649	3.09276	0.386457	0.335163	0
TCGA-BC-A217-01A-11R-A155-07	7.16069	13.0277	27.1406	6.46952	6.04369	1
TCGA-BC-A3KF-01A-11R-A213-07	15.1929	4.34346	13.4124	2.75343	2.35968	1
TCGA-BC-A3KG-01A-11R-A213-07	13.7497	40.732	35.9433	15.9177	10.6094	1
TCGA-BC-A5W4-01A-11R-A28V-07	2.83522	3.92019	17.1279	0.324854	1.24463	1
TCGA-BC-A69H-01A-11R-A311-07	19.126	9.08909	108.339	2.06642	3.94623	1
TCGA-BC-A69I-01A-11R-A311-07	1.53719	2.63633	7.9719	0.238693	0.260364	1
TCGA-BC-A8YO-01A-11R-A37K-07	24.1379	30.2759	40.1148	7.43069	6.8414	1
TCGA-BD-A2L6-01A-11R-A213-07	6.59958	9.0011	26.4089	3.1934	6.6274	1
TCGA-BD-A2L6-11A-21R-A213-07	1.70421	2.37588	5.72627	0.143557	0.305152	0
TCGA-BD-A3EP-01A-11R-A22L-07	3.24711	5.08702	19.0571	0.96379	1.1897	1
TCGA-BD-A3EP-11A-12R-A22L-07	1.33942	1.62357	5.47875	0.0619858	0.0988197	0
TCGA-BD-A3ER-01A-11R-A213-07	2.585	2.13685	6.26005	1.04319	0.457776	1
TCGA-BW-A5NO-01A-11R-A27V-07	2.80964	6.02635	16.3315	2.81037	2.48978	1
TCGA-BW-A5NP-01A-11R-A27V-07	6.33292	7.91741	21.1148	3.17176	4.18962	1
TCGA-BW-A5NQ-01A-11R-A27V-07	23.1787	20.7635	53.5528	11.541	9.29369	1
TCGA-CC-5258-01A-01R-A131-07	22.7776	20.7698	40.7854	3.67811	4.19471	1
TCGA-CC-5259-01A-31R-A213-07	2.07231	3.08988	4.35063	0.750477	0.828419	1
TCGA-CC-5260-01A-01R-A131-07	19.3248	21.7864	41.3842	7.63302	5.70986	1
TCGA-CC-5261-01A-01R-A131-07	13.6302	18.9068	17.3608	7.39153	6.41846	1
TCGA-CC-5262-01A-01R-A131-07	2.70262	8.77093	18.0633	2.19619	1.50771	1
TCGA-CC-5263-01A-01R-A131-07	26.4351	29.8781	46.1378	20.7872	8.53206	1
TCGA-CC-5264-01A-01R-A131-07	28.4515	20.4782	94.5524	11.0064	17.3651	1
TCGA-CC-A123-01A-11R-A131-07	2.5009	3.69168	19.4303	2.64027	1.58977	1
TCGA-CC-A1HT-01A-11R-A131-07	28.9958	21.2017	45.4088	7.91065	8.63465	1
TCGA-CC-A3M9-01A-11R-A213-07	36.8384	20.353	66.5819	7.27347	11.4715	1
TCGA-CC-A3MA-01A-11R-A213-07	20.7534	15.706	27.2973	4.6439	6.13753	1
TCGA-CC-A3MB-01A-11R-A213-07	10.916	13.8565	52.2461	6.16522	6.43423	1
TCGA-CC-A3MC-01A-11R-A22L-07	23.8401	17.2584	17.7773	7.06808	3.1653	1
TCGA-CC-A5UC-01A-11R-A28V-07	10.8574	12.9295	22.8824	6.63438	5.13751	1
TCGA-CC-A5UD-01A-11R-A28V-07	15.9773	24.9347	38.4239	10.0828	10.9013	1
TCGA-CC-A5UE-01A-11R-A28V-07	11.0118	17.2903	40.1283	5.60768	5.19157	1
TCGA-CC-A7IE-01A-21R-A38B-07	9.90877	8.17049	18.1515	4.5474	2.39902	1
TCGA-CC-A7IF-01A-11R-A33J-07	6.05955	7.87039	13.4451	4.07023	2.21786	1
TCGA-CC-A7IG-01A-11R-A33J-07	17.9037	11.5602	44.2256	10.2915	4.51734	1
TCGA-CC-A7IH-01A-11R-A33J-07	6.29131	7.76497	12.9247	1.41971	0.781745	1
TCGA-CC-A7II-01A-11R-A33J-07	29.9607	13.7887	145.527	13.1304	10.8513	1
TCGA-CC-A7IJ-01A-11R-A33R-07	13.665	29.8326	54.5908	8.36618	4.97494	1
TCGA-CC-A7IK-01A-12R-A33R-07	10.7701	12.4609	20.9559	3.09347	3.36767	1
TCGA-CC-A7IL-01A-11R-A33R-07	3.13907	5.56898	10.9619	1.91672	0.823568	1
TCGA-CC-A8HS-01A-11R-A36F-07	19.5782	21.8939	29.6198	11.8453	9.94784	1
TCGA-CC-A8HT-01A-11R-A36F-07	18.6998	12.7548	38.7471	9.5131	6.20293	1
TCGA-CC-A8HU-01A-11R-A36F-07	16.4509	22.9518	72.9279	10.9148	9.51855	1
TCGA-CC-A8HV-01A-11R-A36F-07	4.90509	14.8618	32.2602	2.28234	2.69945	1
TCGA-CC-A9FS-01A-11R-A37K-07	12.9038	8.07275	17.1247	2.31862	0.746409	1
TCGA-CC-A9FU-01A-11R-A37K-07	18.4577	12.0005	49.4977	4.37252	5.87652	1
TCGA-CC-A9FV-01A-11R-A37K-07	3.83009	9.66683	9.5381	0.677367	0.630136	1
TCGA-CC-A9FW-01A-11R-A37K-07	5.59066	8.54523	20.7602	2.32005	4.47764	1
TCGA-DD-A113-01A-11R-A131-07	13.4752	19.0828	13.107	4.76711	4.06922	1
TCGA-DD-A113-11A-12R-A131-07	1.15236	0.980324	3.00986	0.156052	0.139552	0
TCGA-DD-A114-01A-11R-A131-07	25.0634	34.4255	42.1173	6.61076	7.59501	1
TCGA-DD-A114-11A-12R-A131-07	4.32119	4.81092	8.0191	1.16731	1.21265	0
TCGA-DD-A115-01A-11R-A131-07	4.35455	4.49625	21.0865	1.68948	2.44271	1
TCGA-DD-A116-01A-11R-A131-07	2.71881	7.28923	15.2872	1.22442	0.945757	1
TCGA-DD-A116-11A-12R-A26B-07	1.28113	1.52276	4.68117	0.196676	0.180027	0
TCGA-DD-A118-01A-11R-A131-07	2.99687	3.86519	7.94851	1.7629	1.09746	1
TCGA-DD-A118-11A-11R-A131-07	0.952953	1.25016	3.36611	0.10055	0.213142	0
TCGA-DD-A119-01A-11R-A131-07	4.40371	1.74891	5.02917	0.678328	0.570662	1
TCGA-DD-A119-11A-11R-A131-07	1.37601	1.29809	2.43699	0.099597	0.185868	0
TCGA-DD-A11A-01A-11R-A131-07	6.93614	4.37216	14.2123	3.43809	2.10043	1
TCGA-DD-A11A-11A-11R-A131-07	1.79497	1.12696	3.19279	0.315869	0.120995	0
TCGA-DD-A11B-01A-11R-A131-07	3.41806	4.3828	7.51247	0.892506	1.03442	1
TCGA-DD-A11B-11A-11R-A131-07	1.83914	2.19542	4.384	0.318057	0.379602	0
TCGA-DD-A11C-01A-11R-A131-07	11.9843	9.25476	22.3192	2.65564	2.43848	1
TCGA-DD-A11C-11A-11R-A131-07	1.6431	1.19653	4.20963	0.159131	0.228894	0
TCGA-DD-A11D-01A-11R-A131-07	1.37244	2.29002	8.77571	0.240518	0.23102	1
TCGA-DD-A11D-11A-12R-A131-07	0.919823	1.34548	3.46216	0.0529732	0.114295	0
TCGA-DD-A1EA-01A-11R-A131-07	4.72038	5.93715	9.11205	1.18856	1.31092	1
TCGA-DD-A1EB-01A-11R-A131-07	3.27836	3.00117	8.51882	0.746881	0.322425	1
TCGA-DD-A1EB-11A-11R-A131-07	1.43263	1.27667	4.89455	0.155754	0.214184	0
TCGA-DD-A1EC-01A-21R-A131-07	8.585	7.87781	19.4049	1.61674	1.60664	1
TCGA-DD-A1EC-11A-11R-A131-07	1.15092	0.964874	4.00375	0.195825	0.200824	0
TCGA-DD-A1ED-01A-11R-A155-07	1.2847	1.15588	3.96757	0.210911	0.143205	1
TCGA-DD-A1EE-01A-11R-A131-07	7.70904	6.98053	17.2808	1.65182	1.50108	1
TCGA-DD-A1EE-11A-11R-A131-07	1.23553	1.3782	4.01168	0.159877	0.15427	0
TCGA-DD-A1EF-01A-11R-A131-07	17.2576	12.6654	23.856	1.71714	3.60712	1
TCGA-DD-A1EG-01A-11R-A213-07	14.3919	8.36821	22.7101	1.51791	2.87923	1
TCGA-DD-A1EG-11A-11R-A213-07	1.43763	1.84233	5.38829	0.0583953	0.160774	0
TCGA-DD-A1EH-01A-11R-A131-07	4.66713	9.34071	14.9262	1.51299	1.86406	1
TCGA-DD-A1EH-11A-11R-A131-07	1.06715	1.33229	3.9884	0.205945	0.206553	0
TCGA-DD-A1EI-01A-11R-A131-07	9.00975	11.646	26.3232	3.5413	2.47423	1
TCGA-DD-A1EI-11A-11R-A131-07	3.5739	4.75162	8.45968	0.842213	0.795879	0
TCGA-DD-A1EJ-01A-11R-A155-07	4.77097	13.4421	33.2384	6.78722	5.12242	1
TCGA-DD-A1EJ-11A-11R-A155-07	1.60118	1.61961	4.89491	0.12089	0.223571	0
TCGA-DD-A1EK-01A-11R-A213-07	2.92624	3.43169	6.92734	1.44005	0.697097	1
TCGA-DD-A1EL-01A-11R-A155-07	22.9413	12.7674	23.617	6.03714	5.15481	1
TCGA-DD-A1EL-11A-11R-A155-07	2.21405	2.15691	6.31785	0.284516	0.411966	0
TCGA-DD-A39V-01A-11R-A213-07	3.24095	3.93282	21.169	0.767709	0.911202	1
TCGA-DD-A39V-11A-11R-A213-07	0.942552	0.729825	3.13301	0.314061	0.0799969	0
TCGA-DD-A39W-01A-11R-A213-07	2.23228	6.33062	8.11732	0.555847	0.547116	1
TCGA-DD-A39W-11A-11R-A213-07	0.797461	0.598339	4.35193	0.0738101	0.115193	0
TCGA-DD-A39X-01A-11R-A213-07	3.32702	4.03409	8.70158	1.08829	1.02517	1
TCGA-DD-A39X-11A-11R-A213-07	0.934897	0.971317	4.8431	0.0420014	0.102202	0
TCGA-DD-A39Y-01A-11R-A213-07	14.5166	8.76776	31.1259	2.93298	2.29809	1
TCGA-DD-A39Z-01A-11R-A213-07	3.88133	3.79356	20.5618	1.40075	0.622575	1
TCGA-DD-A39Z-11A-21R-A213-07	0.94054	0.640513	4.26078	0.182024	0.185871	0
TCGA-DD-A3A1-01A-11R-A213-07	2.60876	4.05159	11.7476	0.682696	0.719366	1
TCGA-DD-A3A1-11A-11R-A213-07	0.803135	0.907936	4.56835	0.09525	0.08563	0
TCGA-DD-A3A2-01A-11R-A213-07	1.89488	1.75498	7.48988	0.224876	0.21336	1
TCGA-DD-A3A2-11A-11R-A213-07	0.776157	0.633716	4.56527	0.0271436	0.110081	0
TCGA-DD-A3A3-01A-11R-A22L-07	3.8372	2.67734	5.88123	1.54884	0.549824	1
TCGA-DD-A3A3-11A-11R-A22L-07	1.01496	1.06714	4.70366	0.0419819	0.0821934	0
TCGA-DD-A3A4-01A-11R-A22L-07	1.92766	2.99808	3.68938	0.797205	0.268226	1
TCGA-DD-A3A4-11A-11R-A22L-07	1.7927	1.86276	8.13361	0.102958	0.160861	0
TCGA-DD-A3A5-01A-11R-A22L-07	4.81237	5.5666	28.1283	2.09312	1.56862	1
TCGA-DD-A3A5-11A-11R-A22L-07	0.906303	0.494218	4.06263	0.104199	0.0534293	0
TCGA-DD-A3A6-01A-11R-A22L-07	1.62334	3.5408	4.76902	0.645707	0.430604	1
TCGA-DD-A3A6-11A-11R-A22L-07	0.756017	0.751684	2.69693	0.129872	0.09582	0
TCGA-DD-A3A7-01A-11R-A22L-07	1.68328	3.08673	11.3373	2.03281	1.01767	1
TCGA-DD-A3A8-01A-11R-A22L-07	2.53533	3.79491	7.33737	0.361099	0.440128	1
TCGA-DD-A3A8-11A-11R-A22L-07	1.84822	1.86945	6.5899	0.143961	0.221454	0
TCGA-DD-A3A9-01A-11R-A266-07	2.76342	5.04357	14.6239	1.22629	0.833125	1
TCGA-DD-A4NA-01A-11R-A266-07	9.41358	3.71266	8.68758	1.61063	1.43515	1
TCGA-DD-A4NB-01A-12R-A266-07	2.49749	3.05506	5.17511	0.44786	0.39102	1
TCGA-DD-A4ND-01A-11R-A266-07	7.0831	6.37501	9.43377	2.46568	3.49241	1
TCGA-DD-A4NE-01A-11R-A27V-07	12.6621	18.1811	23.4324	7.27547	3.39446	1
TCGA-DD-A4NF-01A-11R-A27V-07	2.24941	3.30779	6.87803	0.223844	0.295587	1
TCGA-DD-A4NG-01A-11R-A27V-07	1.51639	3.23564	13.9203	0.659383	1.00178	1
TCGA-DD-A4NH-01A-11R-A27V-07	11.865	14.1244	18.4178	11.4095	4.79357	1
TCGA-DD-A4NI-01A-11R-A27V-07	1.64426	1.66352	8.17102	0.247984	0.341148	1
TCGA-DD-A4NJ-01A-11R-A27V-07	13.6563	14.4856	30.2571	9.03302	5.7773	1
TCGA-DD-A4NK-01A-11R-A28V-07	3.0527	2.55363	13.8806	0.308299	0.338839	1
TCGA-DD-A4NL-01A-11R-A28V-07	1.06896	0.999109	3.54354	0.299714	0.213212	1
TCGA-DD-A4NN-01A-11R-A28V-07	12.0414	8.67234	32.1341	2.80171	6.27128	1
TCGA-DD-A4NO-01A-11R-A28V-07	4.883	4.94067	7.48128	0.78315	0.355938	1
TCGA-DD-A4NP-01A-11R-A28V-07	1.4447	1.8066	4.91012	0.170946	0.155388	1
TCGA-DD-A4NQ-01A-21R-A28V-07	13.2961	9.39248	22.1883	4.98377	3.70413	1
TCGA-DD-A4NR-01A-11R-A311-07	8.01863	8.17711	21.3699	3.61725	5.51684	1
TCGA-DD-A4NS-01A-11R-A311-07	5.09103	5.36079	16.117	0.658887	0.838977	1
TCGA-DD-A4NV-01A-11R-A311-07	2.09687	3.29666	16.9032	1.72547	0.427629	1
TCGA-DD-A73A-01A-12R-A32O-07	2.87869	3.46071	9.9914	1.15192	1.07185	1
TCGA-DD-A73B-01A-12R-A32O-07	6.38245	9.2987	22.2043	6.16281	3.42973	1
TCGA-DD-A73C-01A-12R-A33J-07	3.52214	2.57433	9.97053	0.730775	0.451118	1
TCGA-DD-A73D-01A-12R-A32O-07	1.99969	5.92289	8.1731	1.28962	0.555794	1
TCGA-DD-A73E-01A-12R-A32O-07	1.41095	10.538	19.7681	1.24629	1.37879	1
TCGA-DD-A73F-01A-11R-A32O-07	4.56484	7.51366	17.9324	1.94745	2.06112	1
TCGA-DD-A73G-01A-22R-A32O-07	2.70495	2.27006	20.7443	0.808459	0.462514	1
TCGA-DD-AA3A-01A-11R-A37K-07	17.7174	26.5132	38.9826	5.21971	4.55031	1
TCGA-DD-AAC8-01A-11R-A41C-07	4.84372	7.31882	11.7469	0.803439	0.914664	1
TCGA-DD-AAC9-01A-11R-A41C-07	1.33906	4.6418	7.54989	0.388797	0.21814	1
TCGA-DD-AACA-01A-11R-A41C-07	8.67643	12.2525	34.7535	2.95442	2.1266	1
TCGA-DD-AACA-02A-11R-A41C-07	3.29275	9.42722	21.3841	1.6893	1.06084	1
TCGA-DD-AACA-02B-11R-A41C-07	3.31407	11.9383	32.5317	2.18347	1.79427	1
TCGA-DD-AACB-01A-11R-A41C-07	11.2758	7.32907	10.9182	2.72942	2.47305	1
TCGA-DD-AACC-01A-11R-A41C-07	4.02587	6.90619	15.8433	1.96556	1.58713	1
TCGA-DD-AACD-01A-11R-A41C-07	3.01992	2.70235	9.11314	0.876025	0.399309	1
TCGA-DD-AACE-01A-11R-A41C-07	3.98255	2.12847	14.3451	0.92381	0.807985	1
TCGA-DD-AACF-01A-11R-A41C-07	10.3994	16.6938	59.0531	4.95397	4.04725	1
TCGA-DD-AACG-01A-11R-A41C-07	8.83196	7.49305	31.8529	4.42024	2.18249	1
TCGA-DD-AACH-01A-11R-A41C-07	26.4598	39.7214	52.955	11.0043	8.18202	1
TCGA-DD-AACI-01A-11R-A41C-07	1.57033	3.89375	8.67501	1.11573	0.397067	1
TCGA-DD-AACJ-01A-11R-A41C-07	2.5142	2.31898	6.68103	0.50317	0.215518	1
TCGA-DD-AACK-01A-11R-A41C-07	6.27985	9.12172	16.2582	2.06002	1.28604	1
TCGA-DD-AACL-01A-11R-A41C-07	12.0721	15.2266	62.5785	5.92997	4.97904	1
TCGA-DD-AACN-01A-11R-A41C-07	5.75504	3.89649	16.2671	0.671558	0.833726	1
TCGA-DD-AACO-01A-11R-A41C-07	4.00781	12.3667	26.7391	2.4583	1.68522	1
TCGA-DD-AACP-01A-11R-A41C-07	11.6389	21.3449	74.2874	8.72817	7.84232	1
TCGA-DD-AACQ-01A-11R-A41C-07	8.91809	8.58583	21.7561	2.63699	3.30542	1
TCGA-DD-AACS-01A-11R-A41C-07	20.0558	25.5702	46.1856	12.872	7.61915	1
TCGA-DD-AACT-01A-11R-A41C-07	3.15368	3.11262	9.54552	0.775222	1.09206	1
TCGA-DD-AACU-01A-11R-A41C-07	5.94422	6.63879	17.005	1.06283	1.25241	1
TCGA-DD-AACV-01A-11R-A41C-07	15.4016	13.2959	49.9978	5.94102	10.6172	1
TCGA-DD-AACW-01A-11R-A41C-07	11.3902	12.6166	35.7484	1.91049	2.84379	1
TCGA-DD-AACX-01A-11R-A41C-07	7.29773	7.95892	14.8153	3.01192	1.7185	1
TCGA-DD-AACY-01A-11R-A41C-07	2.23222	1.83582	6.48149	0.569314	0.221897	1
TCGA-DD-AACZ-01A-11R-A41C-07	6.32656	13.5883	24.1946	4.06859	4.23084	1
TCGA-DD-AAD0-01A-11R-A41C-07	10.2638	15.1979	20.7823	3.22024	3.26754	1
TCGA-DD-AAD1-01A-11R-A41C-07	11.5693	9.44812	16.4056	0.987208	1.28493	1
TCGA-DD-AAD2-01A-11R-A41C-07	8.29871	4.44821	10.1011	1.55596	0.901866	1
TCGA-DD-AAD3-01A-11R-A41C-07	3.2245	3.43144	10.1642	0.649604	0.840689	1
TCGA-DD-AAD5-01A-11R-A41C-07	8.24995	11.1039	20.1205	5.91807	3.24121	1
TCGA-DD-AAD6-01A-11R-A41C-07	6.0309	11.3126	18.6915	5.46982	3.84264	1
TCGA-DD-AAD8-01A-11R-A41C-07	3.89852	9.25241	25.3331	3.105	2.97063	1
TCGA-DD-AADA-01A-11R-A41C-07	2.66376	1.56415	7.03043	0.725495	0.242849	1
TCGA-DD-AADB-01A-11R-A41C-07	10.4483	11.5477	27.9501	4.00204	2.96117	1
TCGA-DD-AADC-01A-11R-A41C-07	14.3717	20.7244	32.9474	4.46754	6.53185	1
TCGA-DD-AADD-01A-11R-A41C-07	22.6503	10.7325	24.6269	3.90816	8.26769	1
TCGA-DD-AADF-01A-11R-A41C-07	6.11127	7.246	14.1562	2.81877	2.72361	1
TCGA-DD-AADG-01A-11R-A41C-07	4.87968	5.47994	16.3948	1.05592	1.16163	1
TCGA-DD-AADI-01A-11R-A41C-07	5.14604	3.85387	19.8741	1.70866	0.999541	1
TCGA-DD-AADJ-01A-11R-A41C-07	3.8025	3.83427	12.65	1.03174	0.635009	1
TCGA-DD-AADK-01A-11R-A41C-07	6.97214	6.08655	8.86341	1.87177	1.21674	1
TCGA-DD-AADL-01A-11R-A41C-07	10.3772	10.7013	29.1039	3.54612	3.73893	1
TCGA-DD-AADM-01A-11R-A41C-07	6.52521	7.25157	21.7734	1.79236	0.583505	1
TCGA-DD-AADN-01A-11R-A41C-07	21.3308	7.78967	39.1164	1.84827	2.20718	1
TCGA-DD-AADO-01A-11R-A41C-07	2.32643	4.4806	20.6924	1.59983	1.12094	1
TCGA-DD-AADP-01A-11R-A39D-07	7.02786	5.52527	19.0881	1.75323	1.35871	1
TCGA-DD-AADQ-01A-11R-A41C-07	2.45968	2.73737	5.52493	1.24599	0.380633	1
TCGA-DD-AADR-01A-11R-A41C-07	4.99812	7.25632	13.2788	1.89137	2.32484	1
TCGA-DD-AADS-01A-11R-A41C-07	1.07701	1.72776	9.43983	0.341046	0.403615	1
TCGA-DD-AADU-01A-11R-A41C-07	1.0012	2.08744	5.08947	0.117743	0.109771	1
TCGA-DD-AADV-01A-11R-A39D-07	7.66844	6.25845	33.0395	1.8702	3.51497	1
TCGA-DD-AADW-01A-11R-A39D-07	22.7119	20.2924	36.1101	6.58928	6.54184	1
TCGA-DD-AADY-01A-11R-A41C-07	7.61082	9.00407	17.9022	3.62414	1.59488	1
TCGA-DD-AAE0-01A-11R-A41C-07	13.0885	7.06214	27.6098	4.52629	5.6844	1
TCGA-DD-AAE1-01A-11R-A41C-07	9.66005	4.95166	14.1983	0.720555	1.51149	1
TCGA-DD-AAE2-01A-11R-A41C-07	4.27307	2.69484	17.9174	1.55324	1.37613	1
TCGA-DD-AAE3-01A-11R-A41C-07	1.99903	1.96967	10.4598	0.149557	0.432239	1
TCGA-DD-AAE4-01A-11R-A41C-07	3.49481	3.68291	29.1029	1.67946	1.49127	1
TCGA-DD-AAE6-01A-11R-A41C-07	10.5637	7.65924	25.9493	3.54722	3.50067	1
TCGA-DD-AAE7-01A-11R-A41C-07	1.52704	2.59219	6.22795	0.155126	0.24991	1
TCGA-DD-AAE9-01A-11R-A41C-07	7.24039	4.24065	14.3111	1.67179	1.9914	1
TCGA-DD-AAEA-01A-11R-A41C-07	5.5294	7.39763	22.0006	2.88057	6.39367	1
TCGA-DD-AAEB-01A-11R-A41C-07	1.28167	2.10183	9.04383	0.200968	0.208302	1
TCGA-DD-AAED-01A-12R-A41C-07	4.11701	11.9205	12.1635	1.05061	0.680043	1
TCGA-DD-AAEE-01A-11R-A41C-07	6.84208	8.18302	14.7646	2.29337	2.20327	1
TCGA-DD-AAEG-01A-11R-A39D-07	5.20826	8.63855	9.16172	1.77577	1.05574	1
TCGA-DD-AAEH-01A-11R-A41C-07	2.00869	3.12449	8.35158	0.469765	0.884001	1
TCGA-DD-AAEI-01A-11R-A41C-07	18.4524	8.39184	24.4016	1.24636	1.7183	1
TCGA-DD-AAEK-01A-11R-A41C-07	5.63659	6.04029	11.259	1.393	1.15138	1
TCGA-DD-AAVP-01A-11R-A41C-07	3.16451	6.2786	10.4425	0.654348	0.653481	1
TCGA-DD-AAVQ-01A-11R-A41C-07	6.19052	8.44758	21.1797	2.34785	3.06102	1
TCGA-DD-AAVR-01A-11R-A41C-07	2.58329	3.05917	6.74776	1.53881	0.480357	1
TCGA-DD-AAVS-01A-11R-A41C-07	9.73571	7.51655	20.0339	2.10699	2.27055	1
TCGA-DD-AAVU-01A-11R-A41C-07	3.66955	5.16472	19.4374	1.62022	0.911138	1
TCGA-DD-AAVV-01A-11R-A41C-07	3.51947	6.08455	15.8366	2.91244	1.62175	1
TCGA-DD-AAVW-01A-11R-A41C-07	6.64149	4.22732	7.92563	1.48893	1.23408	1
TCGA-DD-AAVX-01A-11R-A41C-07	2.18677	2.14859	8.92528	0.303063	0.292164	1
TCGA-DD-AAVY-01A-11R-A41C-07	4.46493	3.55254	10.0543	0.343735	0.486705	1
TCGA-DD-AAVZ-01A-11R-A41C-07	14.753	5.73671	17.9753	1.76457	1.97961	1
TCGA-DD-AAW0-01A-11R-A41C-07	3.28526	2.9307	8.80581	0.869014	0.694739	1
TCGA-DD-AAW1-01A-11R-A41C-07	2.78214	3.81015	8.86541	0.393482	0.360936	1
TCGA-DD-AAW2-01A-11R-A41C-07	8.44287	5.68789	21.8226	0.592907	0.801221	1
TCGA-DD-AAW3-01A-11R-A41C-07	8.06777	5.25345	17.9759	0.576953	0.562415	1
TCGA-ED-A459-01A-11R-A266-07	7.3131	9.40892	39.4447	6.38078	3.83564	1
TCGA-ED-A4XI-01A-11R-A266-07	2.85192	2.30227	7.60185	0.437612	0.45519	1
TCGA-ED-A5KG-01A-11R-A27V-07	7.7805	14.2579	24.4322	2.38523	3.17693	1
TCGA-ED-A627-01A-12R-A311-07	3.08439	4.78781	10.9592	0.601691	0.596061	1
TCGA-ED-A66X-01A-11R-A311-07	9.17286	7.06526	18.4485	3.58514	3.89836	1
TCGA-ED-A66Y-01A-11R-A311-07	17.2363	18.5639	40.681	4.48277	4.87022	1
TCGA-ED-A7PX-01A-51R-A352-07	10.703	8.99091	18.2946	5.5695	3.878	1
TCGA-ED-A7PY-01A-11R-A33R-07	2.83602	1.02232	13.7929	0.981787	1.05033	1
TCGA-ED-A7PZ-01A-11R-A33R-07	5.89848	4.59574	17.5633	2.47792	1.33536	1
TCGA-ED-A7XO-01A-11R-A352-07	6.94557	5.8916	22.8348	4.32782	3.99448	1
TCGA-ED-A7XP-01A-11R-A352-07	4.17848	8.46455	11.1345	2.47388	1.38924	1
TCGA-ED-A82E-01A-11R-A352-07	9.4399	8.17165	18.4023	0.851668	1.78937	1
TCGA-ED-A8O5-01A-11R-A36F-07	4.58441	3.67841	13.1836	1.07238	2.52147	1
TCGA-ED-A8O6-01A-11R-A36F-07	14.3757	6.40822	14.2783	2.5312	3.75368	1
TCGA-ED-A97K-01A-21R-A38B-07	8.61667	6.42955	20.333	2.63208	0.798957	1
TCGA-EP-A12J-01A-11R-A131-07	5.95437	4.53895	10.9323	0.622899	0.600392	1
TCGA-EP-A12J-11A-11R-A131-07	2.78032	2.25523	6.20798	0.328278	0.567237	0
TCGA-EP-A26S-01A-11R-A16W-07	3.51318	3.24503	17.7966	0.557636	0.694607	1
TCGA-EP-A26S-11A-12R-A16W-07	0.83132	0.652361	3.4429	0.0530274	0.0737658	0
TCGA-EP-A2KA-01A-11R-A180-07	5.68274	10.3438	21.9016	2.02438	1.43032	1
TCGA-EP-A2KB-01A-11R-A180-07	5.77342	5.17444	11.6572	0.94452	2.76019	1
TCGA-EP-A2KC-01A-11R-A213-07	9.32665	4.47648	18.6459	1.59184	1.64665	1
TCGA-EP-A3JL-01A-11R-A213-07	5.58302	4.84188	18.4457	2.18481	1.87007	1
TCGA-EP-A3RK-01A-11R-A22L-07	10.249	12.0806	25.4889	2.90761	2.45261	1
TCGA-EP-A3RK-11A-11R-A22L-07	1.05511	1.06427	3.76099	0.0755285	0.144854	0
TCGA-ES-A2HS-01A-11R-A180-07	2.96666	2.77928	12.0035	0.708122	0.481754	1
TCGA-ES-A2HT-01A-12R-A180-07	1.44897	1.60589	4.63097	0.58371	0.0781552	1
TCGA-ES-A2HT-11A-11R-A180-07	2.84866	3.45024	7.39376	0.706368	0.611213	0
TCGA-FV-A23B-01A-11R-A16W-07	5.40343	5.53689	16.3337	1.85722	3.36876	1
TCGA-FV-A23B-11A-11R-A16W-07	1.70779	2.28858	6.25371	0.151333	0.26821	0
TCGA-FV-A2QQ-01A-11R-A22L-07	2.17495	2.85367	9.02318	0.830891	0.87225	1
TCGA-FV-A2QR-01A-11R-A213-07	3.69137	5.9482	9.81536	1.85295	1.06051	1
TCGA-FV-A2QR-11A-11R-A213-07	1.90866	2.53679	5.65055	0.179042	0.248816	0
TCGA-FV-A3I0-01A-11R-A22L-07	4.56048	2.87255	13.711	1.20524	0.675307	1
TCGA-FV-A3I0-11A-11R-A22L-07	1.37178	0.884511	3.37922	0.0426846	0.0761075	0
TCGA-FV-A3I1-01A-11R-A22L-07	4.37052	6.21503	20.1669	2.12492	2.2612	1
TCGA-FV-A3I1-11A-11R-A22L-07	1.15753	0.842118	4.87024	0.0564427	0.108926	0
TCGA-FV-A3R2-01A-11R-A22L-07	3.43323	5.05901	19.4349	1.63717	1.82777	1
TCGA-FV-A3R2-11A-11R-A22L-07	1.03241	1.12961	5.35011	0.105556	0.142343	0
TCGA-FV-A3R3-01A-11R-A22L-07	3.84123	2.28735	4.43323	0.39247	0.313138	1
TCGA-FV-A495-01A-11R-A266-07	4.87548	8.60733	32.5379	3.10893	1.33921	1
TCGA-FV-A496-01A-11R-A266-07	2.34127	2.42588	7.71262	2.54582	0.580285	1
TCGA-FV-A4ZP-01A-12R-A266-07	13.8241	7.28949	252.576	3.56457	1.49747	1
TCGA-FV-A4ZQ-01A-11R-A266-07	26.8187	15.214	28.8966	4.78395	8.09564	1
TCGA-G3-A25S-01A-11R-A16W-07	4.89963	9.45831	19.1684	3.57257	2.21029	1
TCGA-G3-A25T-01A-11R-A16W-07	8.47407	11.4712	28.7336	2.7006	2.70403	1
TCGA-G3-A25U-01A-11R-A16W-07	12.105	12.5481	28.3181	4.19221	2.72699	1
TCGA-G3-A25V-01A-11R-A16W-07	2.94127	2.63197	6.87522	0.727011	0.681779	1
TCGA-G3-A25X-01A-11R-A16W-07	7.81081	16.5204	37.5783	9.00978	3.1893	1
TCGA-G3-A25Y-01A-11R-A16W-07	18.3611	23.8057	43.7147	6.19803	5.99271	1
TCGA-G3-A25Z-01A-11R-A16W-07	4.36771	4.46026	13.0956	1.14954	0.648575	1
TCGA-G3-A3CG-01A-11R-A213-07	3.96709	3.95371	12.2264	0.837326	0.461804	1
TCGA-G3-A3CH-01A-11R-A22L-07	8.10159	13.5965	20.0374	2.64782	1.65665	1
TCGA-G3-A3CH-11A-11R-A22L-07	1.50388	1.82417	4.36294	0.218594	0.265797	0
TCGA-G3-A3CI-01A-11R-A213-07	1.43352	1.03677	4.62031	0.323832	0.213978	1
TCGA-G3-A3CJ-01A-11R-A213-07	1.08979	2.20974	6.54218	0.120432	0.188322	1
TCGA-G3-A3CK-01A-11R-A213-07	3.28636	5.13051	7.66155	1.12639	0.727718	1
TCGA-G3-A5SI-01A-31R-A27V-07	12.3395	23.2962	34.2352	7.72067	4.74551	1
TCGA-G3-A5SJ-01A-11R-A27V-07	11.2106	8.73448	25.5369	4.15455	2.3417	1
TCGA-G3-A5SK-01A-11R-A27V-07	0.940278	1.22896	2.37931	0.255938	0.166616	1
TCGA-G3-A5SL-01A-11R-A27V-07	6.66459	4.31449	10.3333	0.510314	0.570026	1
TCGA-G3-A5SM-01A-12R-A28V-07	3.38119	4.63924	9.35483	1.11134	1.46868	1
TCGA-G3-A6UC-01A-21R-A33J-07	1.57918	3.64693	12.1558	0.242568	0.450901	1
TCGA-G3-A7M5-01A-11R-A33R-07	1.36892	6.00755	10.7144	0.440665	0.574083	1
TCGA-G3-A7M6-01A-11R-A33R-07	14.2116	8.39966	27.4142	6.20747	3.87931	1
TCGA-G3-A7M7-01A-12R-A352-07	3.09571	1.50942	4.50864	0.713393	0.388556	1
TCGA-G3-A7M8-01A-11R-A33R-07	2.52527	2.28044	7.08885	1.05342	0.418439	1
TCGA-G3-A7M9-01A-23R-A352-07	33.7433	30.12	50.4078	8.48868	12.4301	1
TCGA-G3-AAUZ-01A-11R-A38B-07	6.71958	5.42004	18.8122	2.87399	1.55418	1
TCGA-G3-AAV0-01A-11R-A37K-07	1.7254	1.38827	9.0393	0.94378	0.434985	1
TCGA-G3-AAV1-01A-11R-A38B-07	4.03507	6.12387	11.0758	1.38604	1.42852	1
TCGA-G3-AAV2-01A-11R-A37K-07	3.05419	2.95548	12.8166	0.463266	0.44447	1
TCGA-G3-AAV3-01A-11R-A37K-07	7.83634	8.98256	17.2227	2.16621	1.79774	1
TCGA-G3-AAV4-01A-11R-A38B-07	1.93904	7.29712	8.43687	0.537658	1.69459	1
TCGA-G3-AAV5-01A-11R-A37K-07	4.54614	7.36253	21.8378	1.91527	0.913519	1
TCGA-G3-AAV6-01A-21R-A37K-07	17.7813	26.152	66.1954	4.84472	8.92389	1
TCGA-G3-AAV7-01A-11R-A38B-07	26.3108	18.7196	46.6752	14.3494	12.8728	1
TCGA-GJ-A3OU-01A-31R-A38B-07	3.13568	6.88232	13.6781	1.24534	1.74671	1
TCGA-GJ-A6C0-01A-12R-A311-07	7.38458	9.6546	17.6866	5.00483	4.85869	1
TCGA-GJ-A9DB-01A-11R-A37K-07	6.30563	7.30608	19.3971	1.99224	2.53377	1
TCGA-HP-A5MZ-01A-21R-A27V-07	4.32681	3.34751	6.57474	0.605517	0.594262	1
TCGA-HP-A5N0-01A-11R-A28V-07	1.88043	1.80274	9.90943	0.373529	0.47518	1
TCGA-K7-A5RF-01A-11R-A28V-07	2.00588	2.32295	7.43623	0.408339	0.324847	1
TCGA-K7-A5RG-01A-11R-A28V-07	12.8337	17.4089	38.5935	3.61034	4.88606	1
TCGA-K7-A6G5-01A-11R-A311-07	6.02094	3.62156	6.82873	0.833791	0.669058	1
TCGA-K7-AAU7-01A-11R-A38B-07	15.9481	6.99595	23.4684	2.92019	2.65026	1
TCGA-KR-A7K0-01A-12R-A33R-07	2.23635	2.51616	6.3205	0.51306	0.671364	1
TCGA-KR-A7K2-01A-12R-A33R-07	3.88366	2.5183	9.05877	0.670366	1.03658	1
TCGA-KR-A7K7-01A-11R-A33J-07	13.3985	9.71726	36.5256	2.96361	3.14659	1
TCGA-KR-A7K8-01A-11R-A33J-07	2.3919	4.80686	11.4418	1.43942	0.870993	1
TCGA-LG-A6GG-01A-11R-A311-07	3.15613	5.39563	15.8399	1.72427	0.78212	1
TCGA-LG-A9QC-01A-11R-A37K-07	2.60734	4.50632	10.847	0.751127	0.888422	1
TCGA-LG-A9QD-01A-11R-A38B-07	2.64992	1.08743	5.78556	0.126853	0.105038	1
TCGA-MI-A75C-01A-11R-A32O-07	2.42087	4.88667	11.7189	1.55752	0.711517	1
TCGA-MI-A75E-01A-11R-A32O-07	2.23123	3.77926	12.5764	0.559646	0.363696	1
TCGA-MI-A75G-01A-11R-A32O-07	2.09658	3.2777	15.9813	0.309337	0.596978	1
TCGA-MI-A75H-01A-11R-A32O-07	5.33747	6.02076	11.0244	0.885133	0.801632	1
TCGA-MI-A75I-01A-11R-A32O-07	6.47453	8.79639	19.3953	3.4022	2.6421	1
TCGA-MR-A520-01A-11R-A266-07	1.68606	1.4715	4.1613	0.34457	0.325258	1
TCGA-MR-A8JO-01A-12R-A36F-07	8.00827	4.49887	6.55159	1.55981	0.665037	1
TCGA-NI-A4U2-01A-11R-A28V-07	1.83199	2.39659	4.84914	0.318192	0.183377	1
TCGA-NI-A8LF-01A-11R-A36F-07	1.58138	0.969182	5.82945	0.56205	0.72003	1
TCGA-O8-A75V-01A-11R-A32O-07	7.82325	3.42167	10.9173	1.69554	0.719421	1
TCGA-PD-A5DF-01A-11R-A27V-07	6.39242	9.58509	19.3571	2.58596	2.92821	1
TCGA-QA-A7B7-01A-11R-A32O-07	9.67379	34.9184	32.195	17.1021	8.32252	1
TCGA-RC-A6M3-01A-11R-A32O-07	14.089	14.7238	47.5719	7.1804	2.34502	1
TCGA-RC-A6M4-01A-11R-A32O-07	2.49893	9.77663	20.5672	1.34463	1.59487	1
TCGA-RC-A6M5-01A-11R-A32O-07	2.70324	1.95576	4.93852	0.521272	0.119637	1
TCGA-RC-A6M6-01A-11R-A32O-07	13.1959	14.7789	79.9609	3.12973	4.2353	1
TCGA-RC-A7S9-01A-11R-A33R-07	13.8559	13.8624	21.8726	6.12099	3.16447	1
TCGA-RC-A7SB-01A-21R-A352-07	5.15312	5.1244	14.8841	1.66886	2.08811	1
TCGA-RC-A7SF-01A-11R-A352-07	7.3878	5.26352	11.7855	0.957241	0.92763	1
TCGA-RC-A7SH-01A-11R-A38B-07	5.41516	6.06353	16.5323	3.74579	3.60518	1
TCGA-RC-A7SK-01A-11R-A352-07	2.04427	6.16476	13.6293	0.618382	1.37735	1
TCGA-RG-A7D4-01A-12R-A33R-07	15.3561	16.5513	47.3154	7.55162	7.23804	1
TCGA-T1-A6J8-01A-11R-A32O-07	2.63235	1.75606	9.7607	0.451133	0.856065	1
TCGA-UB-A7MA-01A-11R-A33R-07	4.54271	11.225	31.7927	3.33136	4.37858	1
TCGA-UB-A7MB-01A-11R-A33R-07	22.6921	29.217	39.5335	11.3652	6.67997	1
TCGA-UB-A7MC-01A-11R-A33R-07	12.5343	12.6862	34.7544	5.01801	2.98638	1
TCGA-UB-A7MD-01A-12R-A352-07	4.91765	5.0932	20.2948	1.03881	1.16931	1
TCGA-UB-A7ME-01A-11R-A33J-07	10.9477	5.59888	15.6228	1.87456	4.24855	1
TCGA-UB-A7MF-01A-11R-A33J-07	9.2871	13.6415	20.1107	8.54648	2.36573	1
TCGA-UB-AA0U-01A-11R-A38B-07	21.3695	20.9294	31.6389	9.88948	4.62542	1
TCGA-UB-AA0V-01A-11R-A38B-07	3.03501	4.31854	11.1226	0.70115	0.828164	1
TCGA-WJ-A86L-01A-12R-A39D-07	4.56544	2.35743	11.2221	6.11102	3.4068	1
TCGA-WQ-A9G7-01A-11R-A37K-07	9.24226	5.60411	29.7438	3.2453	4.02599	1
TCGA-WQ-AB4B-01A-11R-A41C-07	2.37068	1.6228	9.49818	0.803207	0.780489	1
TCGA-WX-AA44-01A-11R-A39D-07	20.7642	16.7947	15.968	5.03517	4.26397	1
TCGA-WX-AA46-01A-11R-A39D-07	1.50644	2.09795	8.47076	0.211656	0.247892	1
TCGA-WX-AA47-01A-11R-A39D-07	2.78837	2.63552	3.32333	1.04622	0.446561	1
TCGA-XR-A8TC-01A-11R-A36F-07	10.1647	5.16831	14.1475	1.8162	2.50738	1
TCGA-XR-A8TD-01A-12R-A39D-07	5.81727	6.46879	24.0131	3.69382	3.87422	1
TCGA-XR-A8TE-01A-11R-A36F-07	1.63995	3.99033	8.90284	0.207646	0.23842	1
TCGA-XR-A8TF-01A-11R-A36F-07	3.14687	4.63353	18.9392	0.583241	0.901393	1
TCGA-XR-A8TG-01A-11R-A36F-07	7.20189	8.86836	15.5217	3.61361	4.53439	1
TCGA-YA-A8S7-01A-11R-A37K-07	15.2689	13.4839	35.5958	2.65495	3.8782	1
TCGA-ZP-A9CV-01A-11R-A38B-07	3.68966	4.07963	8.24127	0.917561	0.42575	1
TCGA-ZP-A9CY-01A-11R-A38B-07	2.36861	3.33419	7.6857	0.490321	0.588637	1
TCGA-ZP-A9CZ-01A-11R-A38B-07	8.84224	21.1254	25.4307	11.5163	4.26962	1
TCGA-ZP-A9D0-01A-11R-A37K-07	3.00225	2.97791	7.95075	0.620295	0.31138	1
TCGA-ZP-A9D1-01A-11R-A38B-07	2.13762	3.17133	10.6373	0.663936	0.523592	1
TCGA-ZP-A9D2-01A-11R-A38B-07	9.57305	13.4698	14.8316	11.9083	3.45576	1
TCGA-ZP-A9D4-01A-11R-A37K-07	1.90988	4.7857	9.73039	1.06759	0.914061	1
TCGA-ZS-A9CD-01A-11R-A37K-07	3.2252	1.81599	6.79697	0.97527	0.500299	1
TCGA-ZS-A9CE-01A-11R-A37K-07	3.77412	5.27672	9.8465	0.686454	0.867559	1
TCGA-ZS-A9CF-01A-11R-A38B-07	5.92844	5.65733	12.2214	3.22872	2.81199	1
TCGA-ZS-A9CF-02A-11R-A38B-07	6.61378	5.72674	17.0975	4.04174	3.78233	1
TCGA-ZS-A9CG-01A-11R-A37K-07	4.18161	2.64948	7.79235	0.519748	0.301919	1

## Sheet: Supplementary Table S3
Supplementary Table S3. Sequencing data of the key miRNAs in the ceRNA network.
ID	hsa-miR-150-5p	hsa-miR-19b-3p	hsa-miR-23b-3p	hsa-miR-26a-5p	hsa-miR-651-5p	hsa-miR-10a-5p	hsa-miR-214-5p	hsa-miR-486-5p	Type (1=Tumor, 0=Normal)
TCGA-2V-A95S-01A-11R-A37G-13	925.813	199.646	279.353	3322.57	0.502886	11717.7	4.27453	50.0372	1
TCGA-2Y-A9GS-01A-12R-A38M-13	1545.81	176.678	1366.85	3594.14	6.51348	26179.8	36.8012	372.408	1
TCGA-2Y-A9GT-01A-11R-A38M-13	1162.89	105.966	1050.22	7950.81	3.95851	14446.1	9.43951	438.785	1
TCGA-2Y-A9GU-01A-11R-A38M-13	61.4581	339.002	494.191	1431.92	1.96442	3445.3	0.841892	93.0291	1
TCGA-2Y-A9GV-01A-11R-A38M-13	719.082	149.37	2631.37	1656.81	11.1078	11547.7	3.21541	1587.83	1
TCGA-2Y-A9GW-01A-11R-A38M-13	1117.53	188.739	1506.59	1938.92	2.89478	15534.7	16.2108	31.4083	1
TCGA-2Y-A9GX-01A-11R-A38M-13	1923.17	105.335	1432.96	2204.74	4.45647	31528.7	39.7031	58.947	1
TCGA-2Y-A9GY-01A-11R-A38M-13	413.48	387.74	1261.8	2128.19	5.75039	3769.24	7.39335	145.676	1
TCGA-2Y-A9GZ-01A-11R-A39J-13	96.6383	542.767	2073.67	2465.27	17.4592	5174.36	0.612604	256.681	1
TCGA-2Y-A9H0-01A-11R-A38M-13	315.225	398.872	1356.94	2589.57	8.51959	3007.42	1.93627	262.558	1
TCGA-2Y-A9H1-01A-11R-A38M-13	358.566	227.536	1419.58	2298.19	1.35923	4212.81	0.271847	79.3792	1
TCGA-2Y-A9H2-01A-12R-A38M-13	212.67	162.281	1282.72	2388.08	2.89243	12238.2	28.0109	156.496	1
TCGA-2Y-A9H3-01A-11R-A38M-13	601.203	315.566	693.785	1624.37	1.64443	10743.7	3.28886	313.099	1
TCGA-2Y-A9H4-01A-11R-A38M-13	162.665	137.765	1901.71	2899.11	8.37759	7406.72	3.02524	96.3423	1
TCGA-2Y-A9H5-01A-11R-A38M-13	361.093	249.216	1942.56	2619.95	3.30492	28140.4	43.9432	29.7443	1
TCGA-2Y-A9H6-01A-11R-A39J-13	642.034	559.37	684.878	3890.01	5.0405	12054.5	26.5887	79.1359	1
TCGA-2Y-A9H7-01A-11R-A39J-13	605.531	790.379	1719.29	2416.44	2.43756	8798.38	1.21878	37.7822	1
TCGA-2Y-A9H8-01A-11R-A39J-13	475.048	530.875	1025.72	2941.25	10.1232	5073.38	6.10372	257.398	1
TCGA-2Y-A9H9-01A-21R-A39J-13	116.848	184.963	562.365	2617.45	2.76891	6542.65	5.81471	91.9277	1
TCGA-2Y-A9HA-01A-11R-A39J-13	139.661	150.604	1030.49	1428.51	5.19323	7244.74	3.52398	99.7842	1
TCGA-2Y-A9HB-01A-11R-A39J-13	619.314	224.254	909.752	2316.91	2.50182	12848.2	10.917	69.3686	1
TCGA-3K-AAZ8-01A-12R-A39J-13	625.801	260.003	1258.18	1931.79	2.39083	3650.2	5.37937	109.978	1
TCGA-4R-AA8I-01A-11R-A38M-13	213.169	202.84	967.056	2641.98	5.2588	9038.75	4.31973	647.021	1
TCGA-5C-A9VG-01A-11R-A37G-13	337.42	770.761	1228.48	2003.53	1.80559	28030.3	34.9833	198.728	1
TCGA-5C-A9VH-01A-11R-A37G-13	453.441	307.806	1359.11	2994.17	2.12385	25341.7	30.9475	35.1952	1
TCGA-5C-AAPD-01A-21R-A39J-13	1013.1	210.202	1534.2	2176.65	14.3858	18115.8	22.6788	73.1136	1
TCGA-5R-AA1C-01A-11R-A41H-13	95.2513	92.2513	1638.65	1198.64	8.50012	3886.93	1.37502	81.3761	1
TCGA-5R-AA1D-01A-11R-A38M-13	333.163	218.164	773.132	2039.33	3.64113	34483	22.1502	31.253	1
TCGA-5R-AAAM-01A-12R-A41H-13	510.623	108.021	1551.45	2358.13	4.00076	26296.2	30.3216	434.609	1
TCGA-BC-4072-01B-11R-A154-13	345.463	126.954	659.255	2879.22	2.92766	11745.5	6.91991	30.6073	1
TCGA-BC-4073-01B-02R-A130-13	729.221	83.8904	1048.63	2926.26	1.30265	16232	4.42899	104.212	1
TCGA-BC-A10Q-01A-11R-A130-13	58.4268	42.3685	1764.87	1751.99	2.9032	11763.8	9.43538	23.7699	1
TCGA-BC-A10Q-11A-11R-A130-13	290.091	111.224	3190.32	3777.31	4.76675	21561.6	17.2511	202.7	0
TCGA-BC-A10R-01A-11R-A130-13	38.6067	122.038	918.174	4396.1	5.0608	21855.4	9.39863	52.3432	1
TCGA-BC-A10R-11A-11R-A130-13	414.763	70.7006	3021.24	3838.81	4.19588	27585.4	17.6227	348.048	0
TCGA-BC-A10S-01A-22R-A130-13	322.261	124.305	1702.36	3081.84	4.35068	11283.5	3.10763	2012.19	1
TCGA-BC-A10T-01A-11R-A130-13	234.136	31.6904	941.203	3848.89	2.60979	34914.6	16.4044	44.9257	1
TCGA-BC-A10T-11A-11R-A130-13	431.417	83.1324	2058.33	5416.54	3.5866	31911.7	14.9869	176.256	0
TCGA-BC-A10U-01A-11R-A130-13	92.2542	66.3077	593.31	1928.11	2.59465	2432.63	0.576588	60.2535	1
TCGA-BC-A10U-11A-11R-A130-13	339.828	125.663	2314.9	5375.64	3.25974	28355.2	19.2325	170.973	0
TCGA-BC-A10W-01A-11R-A130-13	92.3837	67.5447	1393.82	3021.65	2.17886	7653.03	2.61463	63.8406	1
TCGA-BC-A10W-11A-11R-A130-13	431.841	77.9017	1867.68	2717.18	4.36424	18483.9	16.5841	243.525	0
TCGA-BC-A10X-01A-11R-A130-13	469.661	68.4764	1782.28	4028.35	3.22465	45140.3	44.1967	150.041	1
TCGA-BC-A10X-11A-11R-A130-13	298.444	91.4153	1936.06	4630.95	7.44559	27197.7	21.3027	422.744	0
TCGA-BC-A10Y-01A-11R-A130-13	153.879	71.0788	1433.05	4670.5	8.97837	12761.5	1.247	121.457	1
TCGA-BC-A10Y-11A-11R-A130-13	632.532	117.09	1704.86	5758.39	3.5268	54093.9	29.4488	165.054	0
TCGA-BC-A10Z-01A-11R-A130-13	29.2685	140.071	2492	3068.31	13.9374	4648.11	1.74217	353.661	1
TCGA-BC-A10Z-11A-11R-A130-13	675.06	94.2699	2040.13	6676.91	7.58494	44760.5	30.123	336.771	0
TCGA-BC-A110-01A-11R-A130-13	723.309	74.9218	1476.18	3771.4	3.5677	41414.1	35.5071	180.849	1
TCGA-BC-A110-11A-11R-A130-13	257.665	117.343	3286.83	5371.9	4.4425	24523.2	21.4465	316.949	0
TCGA-BC-A112-01A-11R-A130-13	174.605	66.7085	969.131	1698.89	3.23044	59251.5	7.43	13.8909	1
TCGA-BC-A216-01A-11R-A154-13	202.467	225.15	1133.87	2855.26	3.64048	7104.54	2.2403	309.161	1
TCGA-BC-A216-11A-11R-A154-13	175.925	72.9978	1828.16	2922.83	3.94188	31963.1	17.0815	163.369	0
TCGA-BC-A217-01A-11R-A154-13	330.815	124.645	1028.14	6435.97	9.13774	3180.65	7.99552	6.13942	1
TCGA-BC-A3KF-01A-11R-A214-13	166.658	672.939	3116.04	2330.22	10.2916	4695.63	2.98789	67.3935	1
TCGA-BC-A3KG-01A-11R-A214-13	95.1957	462.689	2873.35	2685.27	14.1566	6599.56	2.45573	128.42	1
TCGA-BC-A5W4-01A-11R-A28Z-13	27.3841	98.0848	1122	1341.82	4.72998	23129.6	0.995785	59.4981	1
TCGA-BC-A69H-01A-11R-A310-13	177.71	304.917	847.92	1196.89	1.89861	4865.38	4.17695	84.2984	1
TCGA-BC-A69I-01A-11R-A310-13	88.6203	145.863	1298.35	1185.14	2.1201	12275	5.08825	859.914	1
TCGA-BC-A8YO-01A-11R-A37G-13	174.806	674.907	1822.46	2287.17	12.7613	4094.22	1.2039	22.8741	1
TCGA-BD-A2L6-01A-11R-A214-13	698.427	217.297	3941.39	1868.82	4.0308	16027.9	10.6266	179.92	1
TCGA-BD-A2L6-11A-21R-A214-13	2984.26	140.821	2174.88	4864.99	2.97929	54125.2	35.5529	835.791	0
TCGA-BD-A3EP-01A-11R-A22J-13	2595.16	143.325	2129.53	2812.09	6.17187	16269.1	21.4873	32.9167	1
TCGA-BD-A3EP-11A-12R-A22J-13	1560.38	273.398	2058.73	3174.93	7.17579	25272.8	30.4971	169.349	0
TCGA-BD-A3ER-01A-11R-A214-13	427.911	114.082	2972.84	1916.26	3.85688	14754.8	31.464	55.8233	1
TCGA-BW-A5NO-01A-11R-A27R-13	162.242	389.48	710.243	3309.59	5.95383	6625.38	5.45768	6.94614	1
TCGA-BW-A5NP-01A-11R-A27R-13	52.4957	1316.43	1951.43	3910.59	2.01906	7265.27	5.38417	10.0953	1
TCGA-BW-A5NQ-01A-11R-A27R-13	1151.13	405.349	1221.72	1062.13	7.36998	10994.6	4.81884	60.3772	1
TCGA-CC-5258-01A-01R-A130-13	347.494	354.579	703.845	2448.69	2.3619	6247.8	1.77142	46.0569	1
TCGA-CC-5259-01A-31R-A214-13	209.951	111.895	5067.09	1723.48	2.35569	2599.21	4.41692	290.633	1
TCGA-CC-5260-01A-01R-A130-13	163.813	29.4231	1434.69	1523.23	2.88815	30474.3	11.1013	5.86656	1
TCGA-CC-5261-01A-01R-A130-13	2604.67	103.395	1676.48	6290.12	2.35703	34373.6	21.6847	19.3276	1
TCGA-CC-5262-01A-01R-A130-13	702.39	36.0503	1631.28	2873.53	3.54593	29944.9	24.0828	37.38	1
TCGA-CC-5263-01A-01R-A130-13	144.43	47.6391	1719.92	1869.27	7.93985	8412.46	1.51235	83.9355	1
TCGA-CC-5264-01A-01R-A130-13	152.092	30.5394	1333.15	1775.21	2.41896	25368.8	6.34977	46.565	1
TCGA-CC-A123-01A-11R-A130-13	86.3224	183.76	2794.01	1954.43	2.838	6863.93	1.892	119.196	1
TCGA-CC-A1HT-01A-11R-A130-13	834.133	140.207	1218.41	4333.97	2.58445	14371.5	5.49197	20.0295	1
TCGA-CC-A3M9-01A-11R-A214-13	756.076	73.9021	359.825	1027.05	2.31602	25227.4	3.57931	145.699	1
TCGA-CC-A3MA-01A-11R-A214-13	203.964	118.117	3682.73	1112.08	2.58575	23080.5	18.3071	57.9209	1
TCGA-CC-A3MB-01A-11R-A214-13	327.807	220.566	1955.06	1547.01	2.28172	11364.1	13.6903	119.79	1
TCGA-CC-A3MC-01A-11R-A22J-13	286.981	127.397	1329.15	1626.41	2.43434	14739.4	22.1795	17.8518	1
TCGA-CC-A5UC-01A-11R-A28Z-13	1869.07	555.286	990.654	1941.73	2.95365	33533.4	47.2584	83.8836	1
TCGA-CC-A5UD-01A-11R-A28Z-13	37.5235	226.688	2016.34	888.829	2.06315	3892	2.19209	37.0077	1
TCGA-CC-A5UE-01A-11R-A28Z-13	75.4158	365.695	918.27	1160.41	6.87754	2876.47	0	10.4349	1
TCGA-CC-A7IE-01A-21R-A38M-13	843.595	1213.15	1234.66	4692.4	6.53057	9212.71	8.45132	71.8362	1
TCGA-CC-A7IF-01A-11R-A33A-13	228.046	565.124	1357.12	1706.73	7.63417	15375	9.20015	26.6217	1
TCGA-CC-A7IG-01A-11R-A33A-13	254.3	763.289	1940.33	1888.22	2.53714	9715.89	13.076	34.9345	1
TCGA-CC-A7IH-01A-11R-A33A-13	87.7541	211.854	2830.72	1324.82	3.60184	10126.1	5.23905	132.613	1
TCGA-CC-A7II-01A-11R-A33A-13	70.0537	451.417	1508.66	1206.28	3.93158	15438.6	29.6656	365.28	1
TCGA-CC-A7IJ-01A-11R-A343-13	471.167	131.858	528.121	1726.23	1.89847	10411.8	27.7868	117.188	1
TCGA-CC-A7IK-01A-12R-A343-13	56.457	204.982	3052.59	1442.69	1.73714	6083.89	1.73714	63.8398	1
TCGA-CC-A7IL-01A-11R-A343-13	21.833	208.813	1011.04	1438.18	3.91875	3540.31	0	47.5848	1
TCGA-CC-A8HS-01A-11R-A36A-13	246.66	1669	1556.93	2772.67	4.9512	9538.7	5.4013	148.086	1
TCGA-CC-A8HT-01A-11R-A36A-13	332.379	358.834	1203.35	1440.08	6.78325	6193.11	8.81823	111.924	1
TCGA-CC-A8HU-01A-11R-A36A-13	73.2506	3030.88	674.118	2898.18	2.12321	9223.2	6.90042	111.999	1
TCGA-CC-A8HV-01A-11R-A36A-13	287.724	369.204	1622.8	1790	0.848744	11775.9	22.0673	10.6093	1
TCGA-CC-A9FS-01A-11R-A37G-13	144.107	262.895	3646.35	2501.93	6.75172	5714.28	5.06379	453.209	1
TCGA-CC-A9FU-01A-11R-A37G-13	305.623	1219.66	1725.89	2755.32	3.77312	2769.47	2.82984	188.97	1
TCGA-CC-A9FV-01A-11R-A37G-13	543.681	69.4001	585.686	2257.33	1.54535	39324.9	51.9798	114.496	1
TCGA-CC-A9FW-01A-11R-A37G-13	256.073	345.864	861.058	1957.96	0.55427	2549.09	2.21708	121.662	1
TCGA-DD-A113-01A-11R-A130-13	195.584	84.5041	634.229	2469.73	2.68741	7549.83	2.38881	47.4776	1
TCGA-DD-A113-11A-12R-A130-13	239.968	76.4143	2309.86	3932.32	3.68666	19742.7	18.7684	294.597	0
TCGA-DD-A114-01A-11R-A130-13	2906.62	53.1358	1137.53	2938.56	2.34542	50395.6	30.6522	144.931	1
TCGA-DD-A114-11A-12R-A130-13	2778.77	68.3692	1256.59	8369.45	2.9802	25527.7	21.212	280.489	0
TCGA-DD-A115-01A-11R-A130-13	663.762	29.7083	1733.88	4483.87	3.324	19208.4	25.761	44.4585	1
TCGA-DD-A116-01A-11R-A130-13	270.754	29.6093	1203.16	5538.07	1.42352	17473.2	13.9505	106.764	1
TCGA-DD-A116-11A-12R-A25G-13	669.307	373.293	1774.21	1780.09	5.08064	19958.9	17.9159	400.568	0
TCGA-DD-A118-01A-11R-A130-13	47.8702	77.9403	1248.43	2417.36	2.59225	13334.7	2.41943	51.4994	1
TCGA-DD-A118-11A-11R-A130-13	266.636	76.719	1759.65	3025.51	4.13681	21600.3	7.1454	179.387	0
TCGA-DD-A119-01A-11R-A130-13	263.292	92.5314	1443.01	2491.2	0.650103	30721.7	11.2685	81.2629	1
TCGA-DD-A119-11A-11R-A130-13	235.868	71.2446	1822.62	2874.46	2.07509	21049.7	14.7562	97.9902	0
TCGA-DD-A11A-01A-11R-A130-13	55.4605	123.679	972.065	2689.75	2.12628	7111.53	0.88595	96.7458	1
TCGA-DD-A11A-11A-11R-A130-13	900.209	126.243	2355.61	4118.13	4.18486	33631.8	30.4565	631.681	0
TCGA-DD-A11B-01A-11R-A130-13	74.5705	81.1671	1015.16	2852.75	1.57745	5765.16	1.00383	53.7768	1
TCGA-DD-A11B-11A-11R-A130-13	1382.27	66.5035	2241.36	4734.13	3.98136	48552.3	24.9204	279.58	0
TCGA-DD-A11C-01A-11R-A130-13	182.59	108.675	1360.03	3058.08	9.98849	6669.52	1.19862	151.825	1
TCGA-DD-A11C-11A-11R-A130-13	397.412	111.424	2310.19	3701.34	2.88877	22648.8	13.6185	321.479	0
TCGA-DD-A11D-01A-11R-A130-13	187.755	57.2281	1526.93	5866.66	3.33177	12392	8.42742	114.26	1
TCGA-DD-A11D-11A-12R-A130-13	1370.97	142.716	1311.88	6436.73	3.42941	22290.1	22.1592	318.143	0
TCGA-DD-A1EA-01A-11R-A130-13	201.324	61.6365	1316.14	3920.62	2.34487	3969.36	0.502472	844.488	1
TCGA-DD-A1EB-01A-11R-A130-13	147.098	33.6549	2906.98	6234.66	16.0711	12713.2	3.59237	152.959	1
TCGA-DD-A1EB-11A-11R-A130-13	581.033	94.3478	2146.41	4108.69	4.43715	26510.3	15.53	295.888	0
TCGA-DD-A1EC-01A-21R-A130-13	671.012	53.198	564.993	2515.4	1.69781	11503.4	2.82968	12.8279	1
TCGA-DD-A1EC-11A-11R-A130-13	311.279	106.458	2322.96	4522.59	2.02348	37157.1	30.2398	348.151	0
TCGA-DD-A1ED-01A-11R-A154-13	339.589	84.8972	2070.4	3152.84	1.36931	24937	9.35695	1121.47	1
TCGA-DD-A1EE-01A-11R-A130-13	43.799	72.3837	1662.52	1620.56	2.30521	5395.81	0.691564	61.7797	1
TCGA-DD-A1EE-11A-11R-A130-13	1096.28	76.5879	1737.13	3975.06	2.89976	31235.6	18.422	98.592	0
TCGA-DD-A1EF-01A-11R-A130-13	855.198	410.822	2324.41	5679.12	4.2581	10000.4	9.8788	93.508	1
TCGA-DD-A1EG-01A-11R-A214-13	1011.56	256.004	2155.75	2298.11	8.50815	13798.4	21.1184	33.5768	1
TCGA-DD-A1EG-11A-11R-A214-13	403.566	172.575	1971.1	3013.39	4.50632	24540.6	22.0309	208.459	0
TCGA-DD-A1EH-01A-11R-A130-13	157.774	174.95	1985.96	3682.73	1.06514	16852.2	11.3171	13.3143	1
TCGA-DD-A1EH-11A-11R-A130-13	318.396	118.005	1729.24	4530.81	3.61979	33811.4	18.2437	118.005	0
TCGA-DD-A1EI-01A-11R-A130-13	666.245	113.172	1854.34	2662.47	0.838308	40008	19.7002	114.639	1
TCGA-DD-A1EI-11A-11R-A130-13	676.208	140.057	2393.01	4154.44	2.93621	29134.2	27.6003	278.646	0
TCGA-DD-A1EJ-01A-11R-A154-13	85.5661	303.76	1544.75	3157.96	6.84528	2920.37	2.56698	149.455	1
TCGA-DD-A1EJ-11A-11R-A154-13	305.247	127.003	1597.6	4191.27	3.72046	31031.3	33.9915	275.991	0
TCGA-DD-A1EK-01A-11R-A214-13	148.351	152.644	1444.08	1351.53	5.36533	2145.33	0.8048	1507.12	1
TCGA-DD-A1EL-01A-11R-A154-13	58.237	214.922	1498.91	965.532	6.93297	5529.74	0	81.8091	1
TCGA-DD-A1EL-11A-11R-A154-13	433.617	124.515	1706.29	3273.86	1.52913	33665.1	29.7088	156.19	0
TCGA-DD-A39V-01A-11R-A214-13	236.776	122.171	1451.06	1079.78	0.98073	6699.23	5.88438	67.11	1
TCGA-DD-A39V-11A-11R-A214-13	434.764	157.732	2327.36	2264.34	4.55345	20689.6	18.0317	497.966	0
TCGA-DD-A39W-01A-11R-A214-13	407.533	130.209	3271.09	3730.23	1.63132	7948.22	1.63132	2866.67	1
TCGA-DD-A39W-11A-11R-A214-13	368.192	220.807	2671.56	3362.19	6.87195	19267.7	16.4565	511.598	0
TCGA-DD-A39X-01A-11R-A214-13	403.049	361.536	1494.16	2618.74	3.098	20461.6	26.9526	35.3171	1
TCGA-DD-A39X-11A-11R-A214-13	471.811	254.205	2138.47	3329.33	7.35962	25101.3	18.6974	357.439	0
TCGA-DD-A39Y-01A-11R-A214-13	138.353	418.76	1982.75	1633.17	3.00767	25395.2	15.9638	156.862	1
TCGA-DD-A39Z-01A-11R-A214-13	163.115	208.318	2081.64	2775.84	2.50058	11119.3	1.92352	92.7138	1
TCGA-DD-A39Z-11A-21R-A214-13	284.157	121.089	1949.73	3059.5	4.29128	24175.9	18.8443	339.757	0
TCGA-DD-A3A0-01A-11R-A214-13	221.665	147.665	2030.56	2026.53	4.69842	9399.02	21.8141	564.481	1
TCGA-DD-A3A1-01A-11R-A214-13	202.01	210.343	2373.72	1832.32	6.90981	1094.19	0.406459	69.0981	1
TCGA-DD-A3A1-11A-11R-A214-13	1368	253.165	2085.89	5207.71	3.70788	34929.2	59.738	355.544	0
TCGA-DD-A3A2-01A-11R-A214-13	364.863	49.593	2938.74	1098.84	9.21013	6964.99	4.25083	292.599	1
TCGA-DD-A3A2-11A-11R-A214-13	449.658	193.406	2447.54	4007.46	5.60245	30665.6	35.3198	432.363	0
TCGA-DD-A3A3-01A-11R-A22J-13	99.9181	183.183	1344.73	1128.24	2.08163	2273.14	1.24898	146.547	1
TCGA-DD-A3A3-11A-11R-A22J-13	501.603	298.758	1970.37	6835.83	3.87223	55250	61.5089	1557.23	0
TCGA-DD-A3A4-01A-11R-A22J-13	37.102	204.748	626.153	2940.22	1.8322	6157.56	1.8322	101.687	1
TCGA-DD-A3A4-11A-11R-A22J-13	1195.56	219.012	1759.05	3639.46	5.05656	42372.1	34.7639	499.335	0
TCGA-DD-A3A5-01A-11R-A22J-13	80.0063	59.8043	1754.37	2367	21.3243	7691.03	5.45133	69.5846	1
TCGA-DD-A3A5-11A-11R-A22J-13	211.616	196.796	2136.49	2410.15	12.4074	18779.7	16.5433	290.196	0
TCGA-DD-A3A6-01A-11R-A22J-13	533.565	60.9531	1123.57	1871.94	2.03177	24144.5	21.2207	311.425	1
TCGA-DD-A3A6-11A-11R-A22J-13	636.001	172.774	2287.79	2620.76	7.48866	21010.5	19.2566	360.526	0
TCGA-DD-A3A7-01A-11R-A22J-13	264.579	541.953	836.463	2014.05	0.913917	17875.5	5.02655	10.2816	1
TCGA-DD-A3A8-01A-11R-A22J-13	92.8111	63.3537	2353.37	1471.26	2.01763	6895.87	2.82469	100.882	1
TCGA-DD-A3A8-11A-11R-A22J-13	314.047	154.945	2277.76	1909.22	6.23476	16003	15.2405	333.675	0
TCGA-DD-A3A9-01A-11R-A25Z-13	212.6	194.884	1024.16	1979.67	1.02212	22223.1	26.7454	31.3449	1
TCGA-DD-A4NA-01A-11R-A25Z-13	32.0051	73.6117	406.891	664.425	6.18765	21081.7	7.68122	16.2159	1
TCGA-DD-A4NB-01A-12R-A25Z-13	296.874	444.842	935.573	2057.04	2.80953	40358.4	55.7223	27.1588	1
TCGA-DD-A4ND-01A-11R-A25Z-13	547.322	540.343	1583.19	2010.03	6.61194	45333.3	38.5697	123.423	1
TCGA-DD-A4NE-01A-11R-A27R-13	40.9744	552.231	850.495	1161.86	4.7988	10554.8	11.2587	21.41	1
TCGA-DD-A4NF-01A-11R-A27R-13	137.183	227.76	1224.98	1398.51	4.10378	11781.6	3.2244	223.363	1
TCGA-DD-A4NG-01A-11R-A27R-13	467.101	215.84	1115.61	1272.86	2.3173	11020.1	2.64834	30.7869	1
TCGA-DD-A4NH-01A-11R-A27R-13	604.454	257.87	718.579	2987.54	3.30796	10839.4	11.4275	32.1774	1
TCGA-DD-A4NI-01A-11R-A27R-13	914.498	332.854	1093.1	1538.6	3.39647	12609.9	8.20813	342.194	1
TCGA-DD-A4NL-01A-11R-A28Z-13	466.126	176.789	2858.43	1430.76	2.5696	34466.1	25.696	108.951	1
TCGA-DD-A4NN-01A-11R-A28Z-13	86.7366	439.084	1477.38	2399.4	6.67205	12232.4	17.1567	31.1362	1
TCGA-DD-A4NO-01A-11R-A28Z-13	150.342	155.95	784.711	1121.63	2.58838	9305.44	7.54944	10.5692	1
TCGA-DD-A4NP-01A-11R-A28Z-13	110.447	174.802	839.226	1315.22	2.3191	18461.8	8.40675	360.621	1
TCGA-DD-A4NQ-01A-21R-A28Z-13	114.033	280.291	760.38	938.138	5.74957	7221.94	6.2287	45.0383	1
TCGA-DD-A4NR-01A-11R-A310-13	778.157	492.798	446.466	1335.19	0	6473.76	3.15896	3151.59	1
TCGA-DD-A4NS-01A-11R-A310-13	1146.61	215.149	1494.58	2305.1	3.39485	72038.8	44.9818	116.274	1
TCGA-DD-A4NV-01A-11R-A310-13	287.664	214.297	3107.93	1201.64	1.658	24232.1	17.409	87.8742	1
TCGA-DD-A73A-01A-12R-A32J-13	498.155	473.19	1637.73	2005.38	5.95743	3723.68	1.13475	41.9857	1
TCGA-DD-A73B-01A-12R-A32J-13	38.2798	388.874	2773.97	1441.26	8.9117	3229.88	0.810154	243.249	1
TCGA-DD-A73C-01A-12R-A33A-13	467.913	221.11	3036.37	1529.87	27.6388	12168.1	1.16784	9624.14	1
TCGA-DD-A73D-01A-12R-A32J-13	34.0857	182.332	2510.17	1408.88	5.54569	3538.83	0.270522	23.5354	1
TCGA-DD-A73E-01A-12R-A32J-13	39.8483	130.784	1902.5	1137.89	5.10876	4409.88	1.02175	46.3194	1
TCGA-DD-A73F-01A-11R-A32J-13	1128.37	205.051	1379.18	1765.57	6.16339	3947.65	3.08169	148.632	1
TCGA-DD-A73G-01A-22R-A32J-13	131.891	387.369	902.081	2323.62	3.95476	10754.4	17.2032	27.6833	1
TCGA-DD-AA3A-01A-11R-A37G-13	164.33	201.689	654.39	2714.01	2.44175	33642.2	6.34856	96.9376	1
TCGA-DD-AAC8-01A-11R-A41H-13	131.966	171.592	2489.54	1323.84	1.63594	6585.95	3.99898	72.7086	1
TCGA-DD-AAC9-01A-11R-A41H-13	871.255	52.4196	1509.75	1439.05	2.56487	10395.1	14.2671	30.2976	1
TCGA-DD-AACA-01A-11R-A41H-13	93.7846	152.343	1822.17	1069.37	5.03234	7335.56	3.43114	69.3091	1
TCGA-DD-AACA-02A-11R-A41H-13	100.445	129.83	1588.24	1686.29	3.59805	11260.4	5.39707	45.5753	1
TCGA-DD-AACA-02B-11R-A41H-13	28.8049	129.413	1326.28	1294.55	2.92223	3196.3	1.25239	189.528	1
TCGA-DD-AACB-01A-11R-A41H-13	324.439	161.039	1491.43	1407.05	4.93852	5744.36	3.00605	463.577	1
TCGA-DD-AACC-01A-11R-A41H-13	3233.42	243.807	749.205	2551.53	3.60195	16488.6	19.8107	101.305	1
TCGA-DD-AACD-01A-11R-A41H-13	187.564	128.698	972.065	1211.11	4.47647	9208.09	7.38617	70.952	1
TCGA-DD-AACE-01A-11R-A41H-13	273.509	324.372	3645.63	1066.86	2.74257	16063.8	5.48515	37.6481	1
TCGA-DD-AACF-01A-11R-A41H-13	249.501	207.453	1252.38	1924.69	3.02003	1972.54	0.23231	5616.78	1
TCGA-DD-AACG-01A-11R-A41H-13	262.241	217.117	3919.2	1116.28	1.10963	3179.08	0	59.18	1
TCGA-DD-AACH-01A-11R-A41H-13	90.1202	55.0441	998.612	1518.1	2.74692	30800.5	5.91645	84.5207	1
TCGA-DD-AACI-01A-11R-A41H-13	263.38	51.7094	639.843	1293.06	0.644353	4927.05	4.02721	38.6612	1
TCGA-DD-AACJ-01A-11R-A41H-13	21.0622	177.422	574.213	771.984	1.42795	2318.45	0.892467	36.0556	1
TCGA-DD-AACK-01A-11R-A41H-13	154.497	250.802	1154.36	1437.88	4.27608	3519.96	2.78875	64.8849	1
TCGA-DD-AACL-01A-11R-A41H-13	785.395	268.6	1315.24	1680.84	8.02789	4233.71	2.34147	200.028	1
TCGA-DD-AACM-01A-11R-A41H-13	346.113	80.2488	2252.18	1238.21	2.12861	15135.2	32.8871	224.462	1
TCGA-DD-AACN-01A-11R-A41H-13	527.062	321.889	4601.09	2525.95	1.00329	15301.3	32.6069	90.965	1
TCGA-DD-AACO-01A-11R-A41H-13	302.652	363.079	936.086	1685.68	4.42779	9803.38	9.11603	34.3805	1
TCGA-DD-AACP-01A-11R-A41H-13	395.418	166.804	1633.66	1023.34	2.86535	2144.72	1.63734	51.9857	1
TCGA-DD-AACQ-01A-11R-A41H-13	252.115	509.561	2324.58	3599.09	4.64332	4382.43	2.40765	35.7707	1
TCGA-DD-AACS-01A-11R-A41H-13	72.1019	198.067	2042.89	1478.86	0.852269	4794.69	3.23862	45.6816	1
TCGA-DD-AACT-01A-11R-A41H-13	447.985	100.664	1109.85	1040.47	2.97947	16393.7	11.4922	61.9304	1
TCGA-DD-AACU-01A-11R-A41H-13	751.671	222.653	809.417	1799.24	3.10047	12488.9	19.5717	17.6339	1
TCGA-DD-AACV-01A-11R-A41H-13	63.0956	260.506	2832.8	1869.31	12.7274	4486.83	1.35398	176.83	1
TCGA-DD-AACW-01A-11R-A41H-13	346.843	499.16	4063.28	2153.94	4.19462	3296.45	1.04866	80.2222	1
TCGA-DD-AACX-01A-11R-A41H-13	55.5925	122.461	1550.82	1089.04	3.40898	1696.1	0	61.886	1
TCGA-DD-AACY-01A-11R-A41H-13	178.138	268.315	1133.75	3723.62	1.99409	6680.63	4.65287	75.9968	1
TCGA-DD-AACZ-01A-11R-A41H-13	1181.7	447.013	546.522	1921.66	2.47996	3033.3	0.619991	380.984	1
TCGA-DD-AAD0-01A-11R-A41H-13	55.9986	77.1567	1384.17	1449.62	2.82109	877.217	0.282108	434.589	1
TCGA-DD-AAD1-01A-11R-A41H-13	1843.74	98.9383	1958.76	2284.54	4.05082	34912.9	31.5473	70.9508	1
TCGA-DD-AAD2-01A-11R-A41H-13	696.406	138.394	1049.04	1299.93	3.03394	20064.6	42.9419	45.5091	1
TCGA-DD-AAD3-01A-11R-A41H-13	662.35	260.835	1418.61	1966.05	4.65351	13013	35.1997	34.0064	1
TCGA-DD-AAD5-01A-11R-A41H-13	26.0559	152.436	525.904	1388.05	1.06351	14795.5	1.24076	798.516	1
TCGA-DD-AAD6-01A-11R-A41H-13	99.892	295.761	2167.18	1062.42	3.47955	1435.6	0.434943	13.7732	1
TCGA-DD-AAD8-01A-11R-A41H-13	97.709	289.67	1101.55	2618.67	6.18642	3614.69	4.18493	2787.71	1
TCGA-DD-AADA-01A-11R-A41H-13	782.072	221.361	1549.87	1706.67	1.21818	8894.63	10.0935	183.945	1
TCGA-DD-AADB-01A-11R-A41H-13	992.326	268.607	2553.48	1972.64	3.92127	2858.11	0.735237	119.844	1
TCGA-DD-AADC-01A-11R-A41H-13	649.166	94.8841	1513.8	1354.27	4.74421	52464.4	18.7792	69.5817	1
TCGA-DD-AADD-01A-11R-A41H-13	172.254	172.657	2719.85	1448.06	4.82956	3357.75	0.804928	162.193	1
TCGA-DD-AADE-01A-11R-A41H-13	143.875	62.6632	2696.52	1053.74	4.51175	7463.94	2.25588	40.6058	1
TCGA-DD-AADF-01A-11R-A41H-13	63.5128	365.007	1074.55	2029.35	3.25216	1902.9	1.33913	53.565	1
TCGA-DD-AADG-01A-11R-A41H-13	138.466	74.3272	2114.74	1359.89	5.55717	9794.98	3.70478	154.212	1
TCGA-DD-AADI-01A-11R-A41H-13	2715.56	193.388	3147.2	2404.78	3.48099	22823.3	18.1785	31.7157	1
TCGA-DD-AADJ-01A-11R-A41H-13	353.028	269.317	4251.78	2003.06	3.48792	3543.73	0.996549	46.5887	1
TCGA-DD-AADK-01A-11R-A41H-13	1137.1	70.6126	1249.78	1921.14	3.8633	21380.8	24.253	32.4088	1
TCGA-DD-AADL-01A-11R-A41H-13	187.765	173.612	1575.4	1739.58	5.66126	7540.8	3.45966	34.2821	1
TCGA-DD-AADM-01A-11R-A41H-13	210.91	150.222	1192.03	1195.4	3.18425	7809.08	10.6766	54.6941	1
TCGA-DD-AADN-01A-11R-A41H-13	464.57	534.193	863.525	973.719	1.7531	1038.83	0	265.469	1
TCGA-DD-AADO-01A-11R-A41H-13	645.689	209.8	1088.96	928.029	0.434369	2237.43	1.73748	110.547	1
TCGA-DD-AADP-01A-11R-A39J-13	1091.4	372.682	1543.83	2453.08	4.18744	12621.1	15.7981	82.6068	1
TCGA-DD-AADQ-01A-11R-A41H-13	134.722	85.907	2254.23	545.535	1.9246	1789.7	0	219.579	1
TCGA-DD-AADR-01A-11R-A41H-13	272.833	107.061	1406.99	1409.06	7.94325	5702.56	0	36.608	1
TCGA-DD-AADS-01A-11R-A41H-13	264.341	131.863	1713.44	1729.6	3.23117	2476.92	0.153865	187.1	1
TCGA-DD-AADU-01A-11R-A41H-13	52.6633	48.9547	1214.97	983.914	2.96695	4883.6	0.741738	71.9485	1
TCGA-DD-AADV-01A-11R-A39J-13	154.913	314.314	1473.8	2287.57	6.37601	14544.6	18.1834	218.437	1
TCGA-DD-AADW-01A-11R-A39J-13	217.844	674.301	2223.77	2255	4.69949	12487.6	18.7979	63.3673	1
TCGA-DD-AADY-01A-11R-A41H-13	118.736	261.554	673.554	5884.36	1.90741	29857.7	6.19909	30.9954	1
TCGA-DD-AAE0-01A-11R-A41H-13	307.184	224.689	1717.95	2559.04	3.27272	16907.5	35.0971	18.9592	1
TCGA-DD-AAE1-01A-11R-A41H-13	268.638	504.162	1904.89	2277.84	1.6557	13811.5	1.03482	48.0154	1
TCGA-DD-AAE2-01A-11R-A41H-13	241.432	93.2055	2727.94	2285.79	7.81297	7164.17	6.0523	111.582	1
TCGA-DD-AAE3-01A-11R-A41H-13	48.603	141.93	1201.38	1514.22	3.19456	7581.15	3.87911	75.5286	1
TCGA-DD-AAE4-01A-11R-A41H-13	829.617	168.213	1545.22	2003.37	5.37347	8605.49	10.2797	174.054	1
TCGA-DD-AAE6-01A-11R-A41H-13	22.3463	346.48	1123.18	1337.17	2.48292	2352.45	1.58004	71.5532	1
TCGA-DD-AAE7-01A-11R-A41H-13	575.211	106.003	2148.95	1553.93	11.1827	10175.1	11.4157	80.3758	1
TCGA-DD-AAE8-01A-11R-A41H-13	843.668	156.15	1302.35	2365.66	9.76833	10366.8	27.8685	84.7547	1
TCGA-DD-AAE9-01A-11R-A41H-13	96.3486	169.323	1503.38	675.866	3.42066	5315.42	0	75.8247	1
TCGA-DD-AAEA-01A-11R-A41H-13	906.466	196.017	1028.42	1441.96	4.65651	8565.09	8.20432	115.747	1
TCGA-DD-AAEB-01A-11R-A41H-13	189.823	89.3886	2044.38	1539.15	2.71904	5806.86	2.37916	455.1	1
TCGA-DD-AAED-01A-12R-A41H-13	344.414	192.89	709.287	3524.63	5.39553	1704.54	0.449627	17.3106	1
TCGA-DD-AAEE-01A-11R-A41H-13	85.0906	142.996	1491.12	1526.74	4.62153	10257.4	5.16524	36.7004	1
TCGA-DD-AAEG-01A-11R-A39J-13	49.9309	145.424	1006.31	1848.27	1.45632	18680	15.8114	38.2803	1
TCGA-DD-AAEH-01A-11R-A41H-13	769.132	214.41	1985.95	1960.74	5.14584	8095.27	4.97431	109.435	1
TCGA-DD-AAEI-01A-11R-A41H-13	152.372	259.001	2425.07	1366.52	2.89926	4154.64	1.28856	128.212	1
TCGA-DD-AAEK-01A-11R-A41H-13	1739.91	170.43	1397.05	1808.52	2.40042	7951.01	8.40148	59.0104	1
TCGA-DD-AAVP-01A-11R-A41H-13	88.1232	119.757	1556.68	1302.64	2.58236	6141.18	5.00333	114.754	1
TCGA-DD-AAVQ-01A-11R-A41H-13	2471.63	314.688	1390.64	3060.16	2.27601	17721.1	34.4995	63.6085	1
TCGA-DD-AAVR-01A-11R-A41H-13	1310.77	239.555	1561.88	2676.12	2.51106	16127.3	19.2514	52.3974	1
TCGA-DD-AAVS-01A-11R-A41H-13	411.286	340.136	2401.7	1673.69	3.12256	9773.84	8.9216	53.9757	1
TCGA-DD-AAVU-01A-11R-A41H-13	18.7223	277.482	1071.78	831.468	6.00792	1099.03	0.558876	49.8797	1
TCGA-DD-AAVV-01A-11R-A41H-13	859.192	86.9015	1236.96	1487.49	1.27117	16042.4	19.5297	30.8546	1
TCGA-DD-AAVW-01A-11R-A41H-13	973.179	182.015	1087.06	1873.45	2.51402	18068.8	26.3973	43.2412	1
TCGA-DD-AAVX-01A-11R-A41H-13	337.636	84.747	1241	1307.49	3.60626	7792.67	3.15547	61.7571	1
TCGA-DD-AAVY-01A-11R-A41H-13	52.4378	160.966	1508.7	1586.96	2.86973	3132.96	0.521769	89.4834	1
TCGA-DD-AAVZ-01A-11R-A41H-13	352.048	231.028	1627.3	2967.27	2.38408	5214.77	6.69812	40.5293	1
TCGA-DD-AAW0-01A-11R-A41H-13	1637.8	134.776	1160.34	1578.83	3.16531	16087.3	29.9872	59.8078	1
TCGA-DD-AAW1-01A-11R-A41H-13	32.3965	57.2149	1310.45	1216.1	3.03125	4394.56	0.757813	79.5704	1
TCGA-DD-AAW2-01A-11R-A41H-13	142.17	134.49	2818.15	1399.18	6.31489	7137.02	3.24278	125.444	1
TCGA-DD-AAW3-01A-11R-A41H-13	71.5022	182.215	2858.14	1384.8	4.08077	8955.34	7.09699	68.8408	1
TCGA-ED-A459-01A-11R-A25Z-13	47.3972	381.993	785.104	1249.22	7.03919	7281.8	6.10063	95.7329	1
TCGA-ED-A4XI-01A-11R-A25Z-13	461.721	544.358	1122.01	2433.76	3.61033	53222.7	52.5504	66.9917	1
TCGA-ED-A5KG-01A-11R-A27R-13	11999.7	356.885	479.91	3997.64	2.77084	22999.8	14.5469	36.021	1
TCGA-ED-A627-01A-12R-A310-13	1469.82	208.02	1101.94	1982.18	2.84959	43446.6	49.013	251.334	1
TCGA-ED-A66X-01A-11R-A310-13	417.315	298.153	1207.88	1225.66	2.00271	32582.3	36.7998	77.1043	1
TCGA-ED-A66Y-01A-11R-A310-13	34.2875	427.229	3875.7	2899.87	3.03429	6173.27	3.64115	11.2269	1
TCGA-ED-A7PX-01A-51R-A358-13	303.934	227.461	971.27	1596.35	4.43173	27982.9	32.1558	54.3144	1
TCGA-ED-A7PY-01A-11R-A343-13	228.977	650.518	2904.8	2719.34	0	11163.7	7.71487	25.922	1
TCGA-ED-A7PZ-01A-11R-A343-13	19.577	260.041	744.663	2597.83	4.8019	3803.47	1.84688	69.8122	1
TCGA-ED-A7XO-01A-11R-A358-13	1054.87	303.963	1868.37	4161.8	6.13654	49358.4	44.3876	770.953	1
TCGA-ED-A7XP-01A-11R-A358-13	226.333	109.719	784.974	1675.73	8.66722	12357.5	6.30343	102.234	1
TCGA-ED-A82E-01A-11R-A358-13	78.3218	118.069	1429.08	1596.27	4.86695	39510.8	21.4506	6.93991	1
TCGA-ED-A8O5-01A-11R-A36A-13	308.407	1024.04	2407.46	3300.27	2.51761	12323.1	7.23812	352.78	1
TCGA-ED-A8O6-01A-11R-A36A-13	244.622	467.098	2064.29	1425.48	1.70349	11570.1	8.85817	117.882	1
TCGA-ED-A97K-01A-21R-A38M-13	544.112	83.738	1418.98	2228.74	1.97321	53942	24.7884	68.8156	1
TCGA-EP-A12J-01A-11R-A130-13	105.93	32.2816	1201.76	8153.32	0.579908	9306.95	0.773211	49.2922	1
TCGA-EP-A12J-11A-11R-A130-13	1284.89	53.1225	1575.32	6764.14	1.16327	48315.4	30.6327	293.79	0
TCGA-EP-A26S-01A-11R-A16S-13	151.055	59.1292	1997.31	4043.49	1.57678	8558.44	5.04569	37.3696	1
TCGA-EP-A26S-11A-12R-A16S-13	472.862	182.474	1588.22	5904.8	4.45928	20567.8	30.5015	515.493	0
TCGA-EP-A2KA-01A-11R-A17X-13	552.204	172.778	506.871	3531.34	1.5396	13162.6	5.13201	37.8058	1
TCGA-EP-A2KB-01A-11R-A17X-13	112.551	333.389	3308.03	2233.39	4.54751	2613.68	1.98953	124.772	1
TCGA-EP-A2KC-01A-11R-A214-13	276.56	144.762	2560.1	1326.14	4.08118	12246.9	12.4836	62.418	1
TCGA-EP-A3JL-01A-11R-A214-13	1331.18	232.489	1835.16	2535.68	3.90026	13409.9	22.2145	45.7857	1
TCGA-EP-A3RK-01A-11R-A22J-13	1632.95	87.3762	607.214	1587.39	6.79971	8842	8.15965	124.095	1
TCGA-EP-A3RK-11A-11R-A22J-13	334.035	206.465	2064.28	2887.97	5.06661	22368.2	24.6093	372.939	0
TCGA-ES-A2HS-01A-11R-A17X-13	39.1402	181.863	1987.06	1490.88	3.16284	6124.45	6.32568	62.0708	1
TCGA-ES-A2HT-01A-12R-A17X-13	511.237	76.2798	1540.61	2491.27	3.6517	14072.4	26.3734	68.5707	1
TCGA-ES-A2HT-11A-11R-A17X-13	1653.03	101.08	1387.82	3370.42	1.62508	29352.2	28.2764	180.709	0
TCGA-FV-A23B-01A-11R-A16S-13	333.178	256	1446.59	2447	0.58248	24372.7	1.16496	203.868	1
TCGA-FV-A23B-11A-11R-A16S-13	2496.4	95.4853	1577.45	4746.69	3.73326	44226	47.958	152.489	0
TCGA-FV-A2QQ-01A-11R-A22J-13	1028.3	267.553	1185.36	2280.12	2.54006	15897.4	12.7003	55.0346	1
TCGA-FV-A2QR-01A-11R-A214-13	119.885	119.568	1899.31	1668.41	2.37552	10645.4	15.8368	84.0936	1
TCGA-FV-A2QR-11A-11R-A214-13	1526.09	164.21	1641.98	3758.68	4.047	39645.3	75.2988	604.475	0
TCGA-FV-A3I0-01A-11R-A22J-13	51.982	138.13	835.377	3782.44	3.51923	32355.4	31.3798	37.4651	1
TCGA-FV-A3I0-11A-11R-A22J-13	111.045	269.33	2163.17	3231.64	7.70921	13344.6	17.8788	199.783	0
TCGA-FV-A3I1-01A-11R-A22J-13	1141.91	238.897	1225.82	2046.4	10.9354	13403.1	25.0253	52.9948	1
TCGA-FV-A3I1-11A-11R-A22J-13	660.574	269.285	2122.94	3564.22	5.22275	27452.2	26.9494	307.098	0
TCGA-FV-A3R2-11A-11R-A22J-13	643.237	150.291	1632.45	3671.64	4.81482	25336.5	20.8642	333.828	0
TCGA-FV-A495-01A-11R-A25Z-13	1168.57	387.873	1047.11	3116.59	3.71052	73597.4	56.8946	42.7946	1
TCGA-FV-A496-01A-11R-A25Z-13	25.4562	550.356	1592.81	1836.61	3.40611	5012.18	3.22684	13.0866	1
TCGA-FV-A4ZP-01A-12R-A25Z-13	231.897	471.974	727.446	1213.85	4.81115	7151.29	6.73561	34.1592	1
TCGA-FV-A4ZQ-01A-11R-A25Z-13	402.548	653.738	1349.74	1354.98	2.01274	1446.76	0.402548	194.431	1
TCGA-G3-A25S-01A-11R-A16S-13	82.9827	129.605	654.939	2493.94	0	3756.53	0.892288	92.7979	1
TCGA-G3-A25T-01A-11R-A16S-13	163.393	58.5234	2108.71	1930.03	6.83394	12258.4	13.7921	65.9786	1
TCGA-G3-A25U-01A-11R-A16S-13	71.8366	159.321	2473.92	4605.54	8.17941	10937.8	0.711253	108.822	1
TCGA-G3-A25V-01A-11R-A16S-13	1513.2	138.364	1581.37	3848.85	3.86493	26660.6	45.9154	111.619	1
TCGA-G3-A25W-01A-11R-A16S-13	687.921	149.269	367.475	2796.67	7.88699	8062.84	7.01066	44.1087	1
TCGA-G3-A25X-01A-11R-A16S-13	214.508	44.7384	1223.03	3246.99	1.63677	45562.2	24.8244	18.5501	1
TCGA-G3-A25Y-01A-11R-A16S-13	552.669	120.733	2374.64	3592.15	3.61397	44037.5	20.3453	27.7071	1
TCGA-G3-A25Z-01A-11R-A16S-13	146.245	99.3116	2044.81	1883.54	4.3179	12714.9	7.13392	33.4168	1
TCGA-G3-A3CG-01A-11R-A214-13	483.981	199.674	1959.16	2576	3.48606	13958.2	28.0821	79.4046	1
TCGA-G3-A3CH-01A-11R-A22J-13	1199.75	128.228	2520.93	4113.6	3.29318	21506.3	24.2872	70.3918	1
TCGA-G3-A3CH-11A-11R-A22J-13	1215.85	176.358	1836.01	3208.16	2.80889	22873	22.0699	172.546	0
TCGA-G3-A3CI-01A-11R-A214-13	452.231	224.793	1438.52	2085.06	3.26689	11507.1	5.13369	394.672	1
TCGA-G3-A3CJ-01A-11R-A214-13	155.56	36.672	3141.51	1721.51	2.07019	7727.73	3.84464	81.1811	1
TCGA-G3-A3CK-01A-11R-A214-13	399.757	122.117	1996.3	1496.32	9.02895	4022.85	3.38586	244.459	1
TCGA-G3-A5SI-01A-31R-A27R-13	28.386	696.507	2066.39	1351.49	10.7762	7492.84	4.73099	31.0143	1
TCGA-G3-A5SJ-01A-11R-A27R-13	624.834	490.532	1063.63	2000.04	5.2238	8354.37	8.08846	66.8983	1
TCGA-G3-A5SK-01A-11R-A27R-13	242.658	351.242	1012.68	1806.53	8.2762	13105.9	9.6004	731.947	1
TCGA-G3-A5SL-01A-11R-A27R-13	89.0563	244.598	1823.08	1167.79	2.20801	10868.3	3.43468	53.4828	1
TCGA-G3-A5SM-01A-12R-A28Z-13	268.814	325.782	598.156	2263.94	4.57773	21712.4	48.3204	38.9107	1
TCGA-G3-A6UC-01A-21R-A33A-13	42.6034	136.79	2586.49	1752.17	3.55028	5478.92	1.0442	71.2145	1
TCGA-G3-A7M5-01A-11R-A343-13	137.009	271.3	1121.08	1613.12	9.2427	7633.38	0.543688	666.018	1
TCGA-G3-A7M6-01A-11R-A343-13	962.984	444.855	1076.51	3730.88	10.4263	23148.1	14.481	27.2242	1
TCGA-G3-A7M7-01A-12R-A358-13	392.292	304.583	1521.79	1168.7	3.66628	16417.9	11.2809	54.1482	1
TCGA-G3-A7M8-01A-11R-A343-13	31.0624	267.137	1266.25	1605.75	4.75073	18086	5.11617	594.572	1
TCGA-G3-A7M9-01A-23R-A358-13	288.707	529.592	1085.75	2540.8	19.9261	24900.1	24.3541	207.01	1
TCGA-G3-AAUZ-01A-11R-A38M-13	631.792	217.207	1876.9	2554.88	4.50636	7843.1	9.46337	36.9522	1
TCGA-G3-AAV0-01A-11R-A37G-13	141.439	292.942	2129.82	1770.28	5.85519	9581.47	10.7955	68.6155	1
TCGA-G3-AAV1-01A-11R-A38M-13	111.888	121.84	866.452	1513.05	7.84119	6226.81	0.904752	98.9196	1
TCGA-G3-AAV2-01A-11R-A37G-13	37.3584	141.291	1333.89	1539.12	3.1132	5951.95	0.957907	101.778	1
TCGA-G3-AAV3-01A-11R-A37G-13	1127.47	254.887	1625.32	3282.53	4.17359	12584.9	14.0114	658.832	1
TCGA-G3-AAV4-01A-11R-A38M-13	50.714	107.821	2340.09	2564.04	7.03178	4599.21	0.213084	85.2337	1
TCGA-G3-AAV5-01A-11R-A37G-13	123.008	281.518	1787.51	1517.83	3.73696	5175.38	3.11413	44.8435	1
TCGA-G3-AAV6-01A-21R-A37G-13	222.963	603.928	2467.73	3273.86	5.6168	9406.92	10.501	387.559	1
TCGA-G3-AAV7-01A-11R-A38M-13	250.497	136.296	995.204	1263.64	3.28161	16855.5	10.5012	211.992	1
TCGA-GJ-A3OU-01A-31R-A38M-13	1819.57	150.611	1965.75	2883.09	2.40747	27278.7	32.1638	51.8088	1
TCGA-GJ-A6C0-01A-12R-A310-13	149.171	218.019	775.603	1774.75	9.77472	5625.99	9.34974	484.911	1
TCGA-GJ-A9DB-01A-11R-A37G-13	462.735	89.1899	1324.57	2630.1	3.0064	24328.3	43.8433	94.9522	1
TCGA-HP-A5MZ-01A-21R-A27R-13	1614.74	327.364	1056.87	1905.79	3.56089	35630.7	30.1489	45.8168	1
TCGA-HP-A5N0-01A-11R-A28Z-13	280.376	421.256	1089.12	3714.36	6.3659	36444.5	53.9717	660.946	1
TCGA-K7-A5RF-01A-11R-A28Z-13	973.399	465.539	915.806	3128.75	2.61784	61489.5	83.7708	178.449	1
TCGA-K7-A5RG-01A-11R-A28Z-13	1207.16	267.594	1253.25	2428.48	9.84459	10037.2	7.60718	30.5779	1
TCGA-K7-A6G5-01A-11R-A310-13	367.556	224.712	1164.21	1281.65	3.95221	13459	7.90443	53.6372	1
TCGA-K7-AAU7-01A-11R-A38M-13	359.33	249.109	958.876	2561.88	2.22314	24794.7	21.7634	125.783	1
TCGA-KR-A7K0-01A-12R-A343-13	232.566	222.158	1173.24	2939.38	6.46017	18055.1	17.9449	29.0707	1
TCGA-KR-A7K2-01A-12R-A343-13	309.268	518.93	1010.5	2971.86	1.53712	10446.2	11.6821	22.1345	1
TCGA-KR-A7K7-01A-11R-A33A-13	847.107	449.448	1749.65	1170.62	3.42219	3644.18	0.228146	103.578	1
TCGA-KR-A7K8-01A-11R-A33A-13	1796	280.687	1353.27	2139.06	4.12532	18906.2	19.9665	189.27	1
TCGA-LG-A6GG-01A-11R-A310-13	36.2852	387.344	994.668	1136.18	4.53565	7728.29	0.90713	13.6069	1
TCGA-LG-A9QC-01A-11R-A37G-13	123.801	122.535	1378.52	2209.18	1.01269	12672	3.29124	231.653	1
TCGA-LG-A9QD-01A-11R-A38M-13	600.411	111.699	1294.59	1905.59	2.16053	12987.4	4.75317	79.9396	1
TCGA-MI-A75C-01A-11R-A32J-13	228.327	292.121	1458.04	2289.59	7.01228	3436.02	0.342062	33.3511	1
TCGA-MI-A75E-01A-11R-A32J-13	1525.64	309.939	1538.85	3118.95	5.23419	28046.7	76.6435	168.117	1
TCGA-MI-A75G-01A-11R-A32J-13	72.8976	268.372	1228.5	2590.34	5.46305	4068.27	2.39009	424.069	1
TCGA-MI-A75H-01A-11R-A32J-13	296.165	242.835	2313.34	1713.48	4.4781	7590.17	3.46035	55.5691	1
TCGA-MI-A75I-01A-11R-A32J-13	240.377	164.23	1749.48	1248.43	4.29671	5393.81	4.53542	118.637	1
TCGA-MR-A520-01A-11R-A25Z-13	139.901	576.804	1427.1	1693.14	5.73364	18879.7	5.73364	92.3116	1
TCGA-MR-A8JO-01A-12R-A36A-13	497.71	193.085	836.702	2122.37	1.87461	23493.3	26.557	370.548	1
TCGA-NI-A4U2-01A-11R-A28Z-13	103.422	227.012	1427.75	3101.64	6.72246	14910.9	5.68823	265.796	1
TCGA-NI-A8LF-01A-11R-A36A-13	164.87	338.782	1445.01	2339.03	2.12736	14810.7	6.91392	295.703	1
TCGA-O8-A75V-01A-11R-A32J-13	502.541	191.922	1888.56	1137.73	1.88871	9566.88	13.3662	34.8684	1
TCGA-PD-A5DF-01A-11R-A27R-13	177.625	531.599	1061.16	1409.77	2.55208	20363.3	24.5	21.9479	1
TCGA-QA-A7B7-01A-11R-A32J-13	568.4	838.975	4026.06	934.23	16.8808	2320.38	1.68808	56.43	1
TCGA-RC-A6M3-01A-11R-A32J-13	435.518	394.428	949.851	1270.78	5.49047	4559.39	7.26159	88.0246	1
TCGA-RC-A6M4-01A-11R-A32J-13	43.409	106.687	4880.59	920.227	8.6386	3546.79	1.72772	111.222	1
TCGA-RC-A6M5-01A-11R-A32J-13	260.948	233.355	1223.45	2006.44	6.37907	38953.4	41.3898	43.615	1
TCGA-RC-A6M6-01A-11R-A32J-13	313.194	326.614	975.972	1208.25	5.41991	18764.6	11.356	68.5232	1
TCGA-RC-A7S9-01A-11R-A343-13	242.509	1052.05	164.353	1218.66	2.57304	1752.56	0	38.9173	1
TCGA-RC-A7SB-01A-21R-A358-13	178.69	123.55	1646.64	1622.62	5.03351	5644.85	0.915184	250.074	1
TCGA-RC-A7SF-01A-11R-A358-13	255.053	177.789	3264.49	1948.86	4.946	5879.59	2.94087	749.787	1
TCGA-RC-A7SH-01A-11R-A38M-13	385.906	217.018	2098.42	2116.06	3.42571	32803	31.8591	32.3729	1
TCGA-RC-A7SK-01A-11R-A358-13	127.625	179.924	1314.89	1891.34	5.07377	17543.9	17.563	31.8086	1
TCGA-RG-A7D4-01A-12R-A343-13	1023.68	756.104	1345.13	2266.5	5.14562	8337.42	3.63221	147.71	1
TCGA-T1-A6J8-01A-11R-A32J-13	238.899	303.723	1535.9	1850.69	14.002	11526.4	26.4483	25.2382	1
TCGA-UB-A7MA-01A-11R-A343-13	264.264	542.387	692.537	4474	1.617	71946	13.167	69.2999	1
TCGA-UB-A7MB-01A-11R-A343-13	64.5372	837.074	1676.06	1972.78	2.67314	10222.8	0	66.8285	1
TCGA-UB-A7MC-01A-11R-A343-13	43.3999	393.699	1327.83	1647.13	0	6353.95	2.06666	89.8998	1
TCGA-UB-A7MD-01A-12R-A358-13	482.366	220.005	1491.96	2218.99	6.07649	20575.5	22.6975	73.2753	1
TCGA-UB-A7ME-01A-11R-A33A-13	1985.73	310.962	2001.22	2075.28	5.85651	16951.2	15.6803	67.0664	1
TCGA-UB-A7MF-01A-11R-A33A-13	1084.9	755.107	291.185	3394.93	4.0644	2495.83	2.61283	196.833	1
TCGA-UB-AA0U-01A-11R-A38M-13	759.192	273.103	1476.11	2225.01	3.69711	20622.1	31.988	85.5156	1
TCGA-UB-AA0V-01A-11R-A38M-13	425.003	157.871	1771.59	3160.77	5.35156	61225.4	25.1969	83.3952	1
TCGA-WJ-A86L-01A-12R-A39J-13	91.1767	245.781	3112.89	1027.06	4.62491	2209.71	1.65175	11.8926	1
TCGA-WQ-A9G7-01A-11R-A37G-13	647.988	308.303	2052.1	2875.24	2.12038	18901.9	23.7483	213.31	1
TCGA-WQ-AB4B-01A-11R-A41H-13	470.483	59.8908	1357.53	1520.32	1.02905	19386.3	26.9612	28.8135	1
TCGA-WX-AA44-01A-11R-A39J-13	1114.87	698.332	1935.23	2900.09	8.46687	9550.25	20.615	46.3837	1
TCGA-WX-AA46-01A-11R-A39J-13	229.291	277.174	2270.33	2957.82	3.11431	31471.3	18.2966	202.041	1
TCGA-WX-AA47-01A-11R-A39J-13	34.8672	243.121	557.638	855.787	1.66034	3446.16	2.13472	174.573	1
TCGA-XR-A8TC-01A-11R-A36A-13	181.791	628.537	1930.93	1998.63	8.52977	8166.19	10.1291	42.6488	1
TCGA-XR-A8TD-01A-12R-A39J-13	513.134	164.035	981.317	2891.11	4.73177	18245.4	27.3391	284.695	1
TCGA-XR-A8TE-01A-11R-A36A-13	283.349	221.771	1682.24	1911.6	2.23109	21483.6	15.6176	201.245	1
TCGA-XR-A8TF-01A-11R-A36A-13	57.1012	487.79	1060.62	1974.85	1.82238	6402.01	0	40.6998	1
TCGA-XR-A8TG-01A-11R-A36A-13	260.865	366.801	1331	2675.08	3.59106	18564.2	22.0594	883.144	1
TCGA-YA-A8S7-01A-11R-A37G-13	162.619	251.272	1028.45	1842.07	2.47733	7494.1	6.54723	60.1637	1
TCGA-ZP-A9CV-01A-11R-A38M-13	587.497	120.498	820.902	2247.14	1.8976	10122.7	12.7139	33.0182	1
TCGA-ZP-A9CY-01A-11R-A38M-13	301.932	153.874	1285.19	2080.47	3.17266	21246.3	18.5072	61.0738	1
TCGA-ZP-A9CZ-01A-11R-A38M-13	1077.19	388.752	687.838	2444.14	3.00892	18530.7	11.4339	61.081	1
TCGA-ZP-A9D0-01A-11R-A37G-13	193.556	676.069	573.092	2638.84	2.75525	16240.8	14.4651	140.518	1
TCGA-ZP-A9D1-01A-11R-A38M-13	725.091	146.593	1106.88	1650.47	3.57981	26307.3	14.6772	48.3274	1
TCGA-ZP-A9D2-01A-11R-A38M-13	401.441	94.6597	825.161	1930.85	2.8241	13383.5	22.9066	22.802	1
TCGA-ZP-A9D4-01A-11R-A37G-13	28.2685	118.918	2380.94	2656.15	5.02853	3958.81	1.90269	61.8373	1
TCGA-ZS-A9CD-01A-11R-A37G-13	616.638	266.568	2120.19	2681.22	2.11842	20215.2	30.8937	52.2545	1
TCGA-ZS-A9CE-01A-11R-A37G-13	83.3579	146.154	3067.01	2106.73	6.39077	9848.73	9.72508	138.93	1
TCGA-ZS-A9CF-01A-11R-A38M-13	258.159	403.28	891.414	3082.92	4.19771	3777.64	2.69853	110.34	1
TCGA-ZS-A9CF-02A-11R-A38M-13	314.809	347.083	1078.24	3658.81	3.77469	5505.95	3.39722	195.718	1
TCGA-ZS-A9CG-01A-11R-A37G-13	197.915	161.51	2425.25	2746.25	1.73356	9307.77	2.60034	423.278	1

## Sheet: Supplementary Table S4
Supplementary Table S4. Sequencing data of the key lncRNAs in the ceRNA network.
ID	DLGAP1-AS1	GAS5	LINC00665	TYMSOS	ZFAS1	Type (1=Tumor, 0=Normal)
TCGA-2V-A95S-01A-11R-A37K-07	4.79958	49.5094	0.107924	3.09409	25.2042	1
TCGA-2Y-A9GS-01A-12R-A38B-07	4.27218	17.1452	0.370233	2.24236	12.1522	1
TCGA-2Y-A9GT-01A-11R-A38B-07	3.07287	5.02642	0.126892	1.23187	3.73073	1
TCGA-2Y-A9GU-01A-11R-A38B-07	1.7159	16.1554	0.168255	1.68643	8.75488	1
TCGA-2Y-A9GV-01A-11R-A38B-07	1.06757	8.18326	0.87072	0.881201	5.45472	1
TCGA-2Y-A9GW-01A-11R-A38B-07	1.1025	22.7782	0.110497	0.973778	14.2587	1
TCGA-2Y-A9GX-01A-11R-A38B-07	2.56412	20.5359	0.168205	1.39343	12.7044	1
TCGA-2Y-A9GY-01A-11R-A38B-07	7.54824	66.2728	6.39558	2.90789	44.7557	1
TCGA-2Y-A9GZ-01A-11R-A39D-07	0.807135	9.14372	0.247045	6.144	5.49839	1
TCGA-2Y-A9H0-01A-11R-A38B-07	0.760214	4.40182	1.41737	5.57865	4.61127	1
TCGA-2Y-A9H1-01A-11R-A38B-07	2.88069	71.3387	0.0241582	2.82639	40.43	1
TCGA-2Y-A9H2-01A-12R-A38B-07	2.62038	44.7955	2.60067	1.91423	23.7984	1
TCGA-2Y-A9H3-01A-11R-A38B-07	1.83239	55.8294	1.07129	0.641784	33.864	1
TCGA-2Y-A9H4-01A-11R-A38B-07	2.18483	11.2197	0.0394241	2.44334	10.7077	1
TCGA-2Y-A9H5-01A-11R-A38B-07	0.888802	25.1347	0.939331	0.863674	15.0875	1
TCGA-2Y-A9H6-01A-11R-A39D-07	3.08964	15.566	0.881662	1.40525	10.4542	1
TCGA-2Y-A9H7-01A-11R-A39D-07	0.753151	23.4607	0.038585	1.25595	12.351	1
TCGA-2Y-A9H8-01A-11R-A39D-07	0.566499	10.8491	1.6303	1.64312	19.4234	1
TCGA-2Y-A9H9-01A-21R-A39D-07	2.30672	7.81825	0.0528864	1.54454	9.66378	1
TCGA-2Y-A9HA-01A-11R-A39D-07	4.53615	6.26897	2.06601	0.852102	11.2675	1
TCGA-2Y-A9HB-01A-11R-A39D-07	1.76511	26.9134	0.105199	1.42297	10.703	1
TCGA-3K-AAZ8-01A-12R-A39D-07	4.86763	24.7656	0.0821897	3.69526	14.1745	1
TCGA-4R-AA8I-01A-11R-A38B-07	9.09694	11.1978	3.08548	1.5725	9.2636	1
TCGA-5C-A9VG-01A-11R-A37K-07	1.07097	75.2798	0.175203	6.23021	25.1179	1
TCGA-5C-A9VH-01A-11R-A37K-07	1.77194	43.1574	0.949617	1.54336	21.7032	1
TCGA-5C-AAPD-01A-21R-A39D-07	1.07285	10.4375	1.13911	10.6385	9.10785	1
TCGA-5R-AA1C-01A-11R-A41C-07	10.0283	25.039	2.03191	7.65825	9.87586	1
TCGA-5R-AA1D-01A-11R-A38B-07	2.31242	17.8554	0.434346	0.785242	15.1911	1
TCGA-5R-AAAM-01A-12R-A41C-07	1.08492	13.3327	0.128742	0.370679	15.1012	1
TCGA-BC-4072-01B-11R-A155-07	4.46403	11.4294	1.90287	2.93663	14.4411	1
TCGA-BC-4073-01B-02R-A131-07	1.07627	14.9747	2.9532	1.25348	14.363	1
TCGA-BC-A10Q-01A-11R-A131-07	2.47577	26.2836	1.14212	5.2145	42.5754	1
TCGA-BC-A10Q-11A-11R-A131-07	1.12575	5.3397	0.103347	1.24408	6.92392	0
TCGA-BC-A10R-01A-11R-A131-07	1.61642	11.5616	1.13823	0.263405	9.93786	1
TCGA-BC-A10R-11A-11R-A131-07	0.593751	5.19261	0.0634996	0.34357	6.21777	0
TCGA-BC-A10S-01A-22R-A131-07	1.58659	18.0878	0.113174	0.704026	19.4493	1
TCGA-BC-A10T-01A-11R-A131-07	1.83074	12.0877	0.161522	2.69932	9.14033	1
TCGA-BC-A10T-11A-11R-A131-07	0.806806	3.6279	0.145136	0.20078	5.28076	0
TCGA-BC-A10U-01A-11R-A131-07	3.03388	20.726	2.47547	1.12762	10.5872	1
TCGA-BC-A10U-11A-11R-A131-07	1.37682	5.28617	0.231361	0.42675	7.80681	0
TCGA-BC-A10W-01A-11R-A131-07	3.81587	32.7055	1.92863	2.18313	5.61084	1
TCGA-BC-A10W-11A-11R-A131-07	1.92897	6.55066	0.112776	2.84752	7.5791	0
TCGA-BC-A10X-01A-11R-A131-07	1.51571	7.32512	0.148998	1.33075	7.32628	1
TCGA-BC-A10X-11A-11R-A131-07	1.20717	4.43228	0.110604	0.634704	5.51232	0
TCGA-BC-A10Y-01A-11R-A131-07	0.390392	16.2153	0.0895057	6.58728	16.5587	1
TCGA-BC-A10Y-11A-11R-A131-07	1.70159	6.52662	0.135658	0.685796	7.04896	0
TCGA-BC-A10Z-01A-11R-A131-07	2.4058	8.09666	1.92376	4.88708	5.65103	1
TCGA-BC-A10Z-11A-11R-A131-07	2.15098	13.4211	0.206278	0.385068	12.0799	0
TCGA-BC-A110-01A-11R-A131-07	1.2669	16.8019	0.288043	0.910802	11.2731	1
TCGA-BC-A110-11A-11R-A131-07	1.39199	7.41091	0.0515071	0.342021	4.98561	0
TCGA-BC-A112-01A-11R-A131-07	1.24594	80.0903	0.167654	1.13033	43.9317	1
TCGA-BC-A216-01A-11R-A155-07	0.668792	23.4909	0.742906	1.64076	8.20645	1
TCGA-BC-A216-11A-11R-A155-07	1.31123	4.68918	0.0761982	0.425906	4.218	0
TCGA-BC-A217-01A-11R-A155-07	4.28769	19.1151	0.859819	4.42032	19.202	1
TCGA-BC-A3KF-01A-11R-A213-07	1.6727	7.96421	2.20871	1.2757	11.9316	1
TCGA-BC-A3KG-01A-11R-A213-07	1.56812	12.659	2.17507	3.21295	7.93949	1
TCGA-BC-A5W4-01A-11R-A28V-07	0.801764	19.7442	1.76968	0.325794	9.96705	1
TCGA-BC-A69H-01A-11R-A311-07	3.31665	101.645	4.36885	1.63376	114.82	1
TCGA-BC-A69I-01A-11R-A311-07	5.28323	17.272	0.0961712	2.69215	8.37261	1
TCGA-BC-A8YO-01A-11R-A37K-07	3.24068	19.4568	0.0957396	2.06335	9.43127	1
TCGA-BD-A2L6-01A-11R-A213-07	1.12412	4.84771	2.41683	4.88021	5.62872	1
TCGA-BD-A2L6-11A-21R-A213-07	2.28128	10.2743	0.226825	0.652676	9.94	0
TCGA-BD-A3EP-01A-11R-A22L-07	2.15263	22.1756	0.840111	0.243074	17.05	1
TCGA-BD-A3EP-11A-12R-A22L-07	0.713637	4.5334	0.135156	0.34685	4.57492	0
TCGA-BD-A3ER-01A-11R-A213-07	1.48742	10.0433	0.125041	0.419347	7.31708	1
TCGA-BW-A5NO-01A-11R-A27V-07	2.14835	24.7961	0.503444	7.16084	19.0287	1
TCGA-BW-A5NP-01A-11R-A27V-07	1.5022	216.443	6.13037	1.70232	26.9371	1
TCGA-BW-A5NQ-01A-11R-A27V-07	6.20923	16.5693	5.26646	2.79829	15.3595	1
TCGA-CC-5258-01A-01R-A131-07	1.43767	74.5451	5.77545	1.2894	26.5435	1
TCGA-CC-5259-01A-31R-A213-07	3.96498	23.151	0.262425	1.09718	19.4336	1
TCGA-CC-5260-01A-01R-A131-07	1.73035	23.0228	0.779456	2.32483	28.4181	1
TCGA-CC-5261-01A-01R-A131-07	1.25492	30.4485	3.15869	1.7664	14.2566	1
TCGA-CC-5262-01A-01R-A131-07	2.36739	34.0062	0.127169	3.14209	26.6704	1
TCGA-CC-5263-01A-01R-A131-07	2.22881	11.7542	1.36618	2.56152	10.9651	1
TCGA-CC-5264-01A-01R-A131-07	1.48939	15.7844	2.13613	4.67485	14.6675	1
TCGA-CC-A123-01A-11R-A131-07	3.04029	52.7836	2.86267	10.9056	34.1487	1
TCGA-CC-A1HT-01A-11R-A131-07	5.72831	40.6329	5.36383	1.16176	47.9209	1
TCGA-CC-A3M9-01A-11R-A213-07	2.21251	34.5961	1.59758	0.532319	58.0727	1
TCGA-CC-A3MA-01A-11R-A213-07	3.43889	51.2566	0.317588	1.16191	18.6139	1
TCGA-CC-A3MB-01A-11R-A213-07	0.624528	105.481	0.0964093	1.13508	23.352	1
TCGA-CC-A3MC-01A-11R-A22L-07	4.6928	13.5022	0.173477	2.83553	5.68931	1
TCGA-CC-A5UC-01A-11R-A28V-07	1.05754	77.6098	2.72772	4.88374	31.3272	1
TCGA-CC-A5UD-01A-11R-A28V-07	3.02651	25.8938	3.05399	1.46345	14.3734	1
TCGA-CC-A5UE-01A-11R-A28V-07	10.83	51.4406	4.26673	6.63986	23.7401	1
TCGA-CC-A7IE-01A-21R-A38B-07	2.53888	142.675	0.100031	1.76176	48.0989	1
TCGA-CC-A7IF-01A-11R-A33J-07	3.22191	13.505	0.097037	8.33866	7.30264	1
TCGA-CC-A7IG-01A-11R-A33J-07	4.14443	69.9006	1.19001	5.0143	24.6734	1
TCGA-CC-A7IH-01A-11R-A33J-07	5.23784	21.8332	1.52627	1.96933	8.94309	1
TCGA-CC-A7II-01A-11R-A33J-07	1.6335	158.628	11.9996	2.62801	197.433	1
TCGA-CC-A7IJ-01A-11R-A33R-07	2.40357	20.3658	0.165027	2.84102	16.7371	1
TCGA-CC-A7IK-01A-12R-A33R-07	4.94901	26.4515	1.49535	0.831237	10.333	1
TCGA-CC-A7IL-01A-11R-A33R-07	4.09867	26.7946	1.98864	4.14653	12.0087	1
TCGA-CC-A8HS-01A-11R-A36F-07	0.955639	71.2083	10.9274	3.00392	23.8141	1
TCGA-CC-A8HT-01A-11R-A36F-07	5.01647	43.4845	6.66236	7.82177	17.4047	1
TCGA-CC-A8HU-01A-11R-A36F-07	1.06576	45.3442	2.81947	4.2294	64.7622	1
TCGA-CC-A8HV-01A-11R-A36F-07	2.51954	111.543	6.46665	2.18715	22.1049	1
TCGA-CC-A9FS-01A-11R-A37K-07	1.95431	20.6147	1.24594	13.5682	12.9695	1
TCGA-CC-A9FU-01A-11R-A37K-07	1.48458	93.3059	9.82202	3.61795	42.3089	1
TCGA-CC-A9FV-01A-11R-A37K-07	2.34002	13.8219	1.82875	0.36049	13.3668	1
TCGA-CC-A9FW-01A-11R-A37K-07	3.09661	48.7756	1.4497	10.1536	65.7116	1
TCGA-DD-A113-01A-11R-A131-07	3.73112	17.4819	0.117427	3.18655	4.24916	1
TCGA-DD-A113-11A-12R-A131-07	1.46832	3.52072	0.0963553	0.430859	3.65586	0
TCGA-DD-A114-01A-11R-A131-07	0.837803	9.11621	2.11468	3.64863	10.1004	1
TCGA-DD-A114-11A-12R-A131-07	1.08913	5.21668	0.234939	1.2636	6.85173	0
TCGA-DD-A115-01A-11R-A131-07	3.06784	3.95081	0.598966	6.95843	4.14335	1
TCGA-DD-A116-01A-11R-A131-07	6.88408	16.168	0.0488173	13.2465	14.3838	1
TCGA-DD-A116-11A-12R-A26B-07	1.29741	5.87853	0.0487318	1.2506	5.82266	0
TCGA-DD-A118-01A-11R-A131-07	1.94306	8.07988	0.130928	1.17908	13.2529	1
TCGA-DD-A118-11A-11R-A131-07	1.609	5.22361	0.0376276	1.36033	7.04269	0
TCGA-DD-A119-01A-11R-A131-07	6.00043	40.9884	1.10675	2.2849	22.6554	1
TCGA-DD-A119-11A-11R-A131-07	1.50362	1.90804	0.0903498	0.378345	2.17938	0
TCGA-DD-A11A-01A-11R-A131-07	2.92229	8.05048	2.49806	0.411403	3.64473	1
TCGA-DD-A11A-11A-11R-A131-07	1.59002	2.98612	0.0585878	0.115271	3.69288	0
TCGA-DD-A11B-01A-11R-A131-07	0.937055	7.34731	0.0616321	0.825244	7.45294	1
TCGA-DD-A11B-11A-11R-A131-07	0.813626	4.80963	0.0740812	1.98494	5.19477	0
TCGA-DD-A11C-01A-11R-A131-07	1.63176	7.02614	0.142505	5.72436	19.2723	1
TCGA-DD-A11C-11A-11R-A131-07	0.847833	3.02388	0.0538781	0.596274	3.85727	0
TCGA-DD-A11D-01A-11R-A131-07	1.04686	6.62233	0.522034	0.630866	4.31991	1
TCGA-DD-A11D-11A-12R-A131-07	0.966352	5.42083	0.476188	1.38946	6.86651	0
TCGA-DD-A1EA-01A-11R-A131-07	4.03505	13.9881	0.0477784	5.04533	4.4387	1
TCGA-DD-A1EB-01A-11R-A131-07	0.930261	5.59143	0.0538738	0.0567836	5.03226	1
TCGA-DD-A1EB-11A-11R-A131-07	1.69075	4.14849	0.0594731	0.574976	3.86478	0
TCGA-DD-A1EC-01A-21R-A131-07	2.4825	12.0793	1.82559	0.549146	12.5051	1
TCGA-DD-A1EC-11A-11R-A131-07	1.11138	3.97829	0.152126	0.152189	3.76639	0
TCGA-DD-A1ED-01A-11R-A155-07	4.32	6.69153	0.0591949	1.252	7.48762	1
TCGA-DD-A1EE-01A-11R-A131-07	4.32233	38.0241	0.0402796	1.98645	12.2781	1
TCGA-DD-A1EE-11A-11R-A131-07	0.67404	5.77876	0.0871505	0.810742	4.65912	0
TCGA-DD-A1EF-01A-11R-A131-07	0.772895	64.2464	0.286761	3.01333	53.7869	1
TCGA-DD-A1EG-01A-11R-A213-07	2.47882	29.2272	1.89799	0.694524	18.7229	1
TCGA-DD-A1EG-11A-11R-A213-07	0.843334	8.54299	0.0648747	0.67011	8.99751	0
TCGA-DD-A1EH-01A-11R-A131-07	0.840552	52.6441	5.20122	2.28513	28.4777	1
TCGA-DD-A1EH-11A-11R-A131-07	0.853132	5.66279	0.0549111	0.624588	7.43349	0
TCGA-DD-A1EI-01A-11R-A131-07	1.41426	21.0282	0.750057	1.06032	17.3174	1
TCGA-DD-A1EI-11A-11R-A131-07	0.611197	4.09621	0.121728	1.69484	5.26319	0
TCGA-DD-A1EJ-01A-11R-A155-07	1.57476	28.1584	2.00219	4.83573	15.7511	1
TCGA-DD-A1EJ-11A-11R-A155-07	1.14016	6.80465	0.0649041	0.284732	6.18353	0
TCGA-DD-A1EK-01A-11R-A213-07	0.639905	7.43897	0.278945	2.80867	4.08785	1
TCGA-DD-A1EL-01A-11R-A155-07	14.1066	29.706	6.55742	2.94516	20.5666	1
TCGA-DD-A1EL-11A-11R-A155-07	0.790016	6.08531	0.528114	1.17554	6.40832	0
TCGA-DD-A39V-01A-11R-A213-07	10.6956	65.9316	0.818776	14.6564	42.8566	1
TCGA-DD-A39V-11A-11R-A213-07	0.754799	3.99094	0.0558254	0.627633	3.50766	0
TCGA-DD-A39W-01A-11R-A213-07	1.75932	18.1779	0.0304011	1.86918	11.0207	1
TCGA-DD-A39W-11A-11R-A213-07	1.22798	3.78428	0.0419839	0.0619521	4.4547	0
TCGA-DD-A39X-01A-11R-A213-07	4.13501	44.6506	1.61487	3.98927	33.7605	1
TCGA-DD-A39X-11A-11R-A213-07	1.55284	5.24737	0.0378272	0.176268	5.39456	0
TCGA-DD-A39Y-01A-11R-A213-07	4.66986	40.1341	2.50375	0.779648	24.8206	1
TCGA-DD-A39Z-01A-11R-A213-07	3.83435	70.5848	2.53097	2.10988	23.0785	1
TCGA-DD-A39Z-11A-21R-A213-07	1.21127	4.57161	0.0659317	0.252233	4.51561	0
TCGA-DD-A3A1-01A-11R-A213-07	5.46428	27.9058	1.44775	2.87341	17.4862	1
TCGA-DD-A3A1-11A-11R-A213-07	2.14025	10.7512	0.0935235	0.856581	10.2396	0
TCGA-DD-A3A2-01A-11R-A213-07	0.639529	6.79066	0.044277	0.526317	6.72836	1
TCGA-DD-A3A2-11A-11R-A213-07	1.50382	7.22539	0.0686201	0.205678	8.5091	0
TCGA-DD-A3A3-01A-11R-A22L-07	5.77431	73.0423	0.680827	1.64353	39.8471	1
TCGA-DD-A3A3-11A-11R-A22L-07	1.83803	9.80054	0.106132	0.122352	8.15623	0
TCGA-DD-A3A4-01A-11R-A22L-07	2.93736	5.64844	1.73133	0.89024	5.40518	1
TCGA-DD-A3A4-11A-11R-A22L-07	1.33847	16.6455	0.15903	0.148995	10.6406	0
TCGA-DD-A3A5-01A-11R-A22L-07	2.78849	5.62739	0.287149	3.6677	7.72193	1
TCGA-DD-A3A5-11A-11R-A22L-07	1.56759	2.82973	0.0301834	0.20245	4.00821	0
TCGA-DD-A3A6-01A-11R-A22L-07	4.0436	21.0162	1.46982	1.03642	8.79957	1
TCGA-DD-A3A6-11A-11R-A22L-07	2.538	3.95309	0.0318416	0.93972	4.40591	0
TCGA-DD-A3A7-01A-11R-A22L-07	3.89182	254.815	0.0283402	0.627289	64.079	1
TCGA-DD-A3A8-01A-11R-A22L-07	4.23434	10.5427	0.502681	1.85441	6.55941	1
TCGA-DD-A3A8-11A-11R-A22L-07	0.778125	2.80248	0.0739251	1.36356	4.47279	0
TCGA-DD-A3A9-01A-11R-A266-07	2.5286	41.1172	1.5447	1.89206	23.246	1
TCGA-DD-A4NA-01A-11R-A266-07	1.1874	11.2049	3.70663	0.785105	13.787	1
TCGA-DD-A4NB-01A-12R-A266-07	1.54077	9.59795	1.80446	0.232826	10.8586	1
TCGA-DD-A4ND-01A-11R-A266-07	1.39386	7.87862	0.292188	1.97778	6.6524	1
TCGA-DD-A4NE-01A-11R-A27V-07	0.590487	20.1222	0.0970939	3.72112	6.13902	1
TCGA-DD-A4NF-01A-11R-A27V-07	5.76589	17.21	0.067837	3.38804	8.85384	1
TCGA-DD-A4NG-01A-11R-A27V-07	9.48057	29.3459	0.0499345	1.82163	22.6573	1
TCGA-DD-A4NH-01A-11R-A27V-07	3.04795	47.8651	2.49182	3.87957	21.7205	1
TCGA-DD-A4NI-01A-11R-A27V-07	1.05906	16.4145	0.0963608	1.21014	4.95634	1
TCGA-DD-A4NJ-01A-11R-A27V-07	5.90379	23.8802	1.45491	6.09253	9.10334	1
TCGA-DD-A4NK-01A-11R-A28V-07	0.359095	16.042	2.03458	2.64236	6.17507	1
TCGA-DD-A4NL-01A-11R-A28V-07	2.12359	5.38382	0.333548	1.48112	5.08646	1
TCGA-DD-A4NN-01A-11R-A28V-07	1.54309	66.7837	4.99842	4.19158	27.0922	1
TCGA-DD-A4NO-01A-11R-A28V-07	1.24345	17.7353	0.912582	0.874922	10.0639	1
TCGA-DD-A4NP-01A-11R-A28V-07	5.52657	6.06301	0.231272	2.62802	7.14845	1
TCGA-DD-A4NQ-01A-21R-A28V-07	6.21414	29.7153	4.30445	1.81634	6.65809	1
TCGA-DD-A4NR-01A-11R-A311-07	3.12665	23.3901	1.71372	2.07792	19.5761	1
TCGA-DD-A4NS-01A-11R-A311-07	3.67383	18.6632	1.35064	1.15215	11.8034	1
TCGA-DD-A4NV-01A-11R-A311-07	0.542838	8.13053	1.77156	1.60763	6.47826	1
TCGA-DD-A73A-01A-12R-A32O-07	1.67892	11.6293	0.0764855	0.917013	7.72464	1
TCGA-DD-A73B-01A-12R-A32O-07	1.12887	5.93205	1.2634	3.49555	8.05916	1
TCGA-DD-A73C-01A-12R-A33J-07	0.363957	6.5311	0.368661	0.346847	7.64152	1
TCGA-DD-A73D-01A-12R-A32O-07	8.36463	28.0925	0.0444573	1.68105	7.30585	1
TCGA-DD-A73E-01A-12R-A32O-07	3.4413	11.3322	1.4916	3.93206	6.13518	1
TCGA-DD-A73F-01A-11R-A32O-07	0.322963	4.94002	0.404262	3.78639	3.53608	1
TCGA-DD-A73G-01A-22R-A32O-07	3.35891	59.356	0.211777	4.11934	53.8267	1
TCGA-DD-AA3A-01A-11R-A37K-07	8.19747	164.815	7.77507	2.30863	56.1026	1
TCGA-DD-AAC8-01A-11R-A41C-07	6.88392	82.0707	2.13001	1.44022	44.126	1
TCGA-DD-AAC9-01A-11R-A41C-07	1.33306	14.9014	0.11324	0.614335	10.3612	1
TCGA-DD-AACA-01A-11R-A41C-07	4.81473	27.0857	0.419189	3.1792	15.8185	1
TCGA-DD-AACA-02A-11R-A41C-07	4.4895	13.7757	1.01146	2.4067	9.87971	1
TCGA-DD-AACA-02B-11R-A41C-07	7.35726	23.4729	1.04923	6.93563	20.3404	1
TCGA-DD-AACB-01A-11R-A41C-07	5.85583	37.9007	2.37456	0.809141	35.7594	1
TCGA-DD-AACC-01A-11R-A41C-07	1.27903	21.0786	0.940163	0.803466	16.6999	1
TCGA-DD-AACD-01A-11R-A41C-07	3.80081	33.3922	0.875378	0.943949	28.86	1
TCGA-DD-AACE-01A-11R-A41C-07	0.165033	34.5679	1.67364	0.355937	5.76627	1
TCGA-DD-AACF-01A-11R-A41C-07	3.12673	18.6136	0.122777	6.34101	8.80307	1
TCGA-DD-AACG-01A-11R-A41C-07	3.49323	40.6751	4.53084	2.37183	34.7379	1
TCGA-DD-AACH-01A-11R-A41C-07	2.86827	56.1373	0.0812789	0.457652	13.9672	1
TCGA-DD-AACI-01A-11R-A41C-07	4.04261	56.6159	0.43221	0.282559	36.4811	1
TCGA-DD-AACJ-01A-11R-A41C-07	8.41325	88.6441	0.0299694	1.52018	19.9405	1
TCGA-DD-AACK-01A-11R-A41C-07	1.78607	23.6067	0.439177	2.46468	9.50589	1
TCGA-DD-AACL-01A-11R-A41C-07	5.03647	50.2159	6.61659	3.42358	17.8029	1
TCGA-DD-AACN-01A-11R-A41C-07	1.06673	73.5594	4.16745	1.24621	34.6319	1
TCGA-DD-AACO-01A-11R-A41C-07	6.97875	32.1865	0.100742	10.3688	26.1814	1
TCGA-DD-AACP-01A-11R-A41C-07	3.52266	78.8109	0.041053	3.6347	63.4716	1
TCGA-DD-AACQ-01A-11R-A41C-07	3.49853	33.4199	0.0661442	1.85822	13.3291	1
TCGA-DD-AACS-01A-11R-A41C-07	2.45642	12.1663	1.03351	2.35803	5.70326	1
TCGA-DD-AACT-01A-11R-A41C-07	1.12443	26.576	0.0455113	1.38045	10.4226	1
TCGA-DD-AACU-01A-11R-A41C-07	3.22368	23.6325	0.382359	0.244345	20.0465	1
TCGA-DD-AACV-01A-11R-A41C-07	0.222313	6.7625	0.802778	0.987159	8.14906	1
TCGA-DD-AACW-01A-11R-A41C-07	3.39539	46.7371	1.38065	4.36566	22.7241	1
TCGA-DD-AACX-01A-11R-A41C-07	4.20019	55.9195	0.048541	4.25553	22.2664	1
TCGA-DD-AACY-01A-11R-A41C-07	0.76831	40.5274	0.0417847	0.134877	18.4033	1
TCGA-DD-AACZ-01A-11R-A41C-07	2.49612	48.6879	3.89252	1.05975	28.1014	1
TCGA-DD-AAD0-01A-11R-A41C-07	1.54831	20.6683	0.0118327	5.67467	21.6248	1
TCGA-DD-AAD1-01A-11R-A41C-07	1.6047	29.6675	1.45862	0.757873	19.8084	1
TCGA-DD-AAD2-01A-11R-A41C-07	1.28227	18.8585	0.78606	0.939751	17.4665	1
TCGA-DD-AAD3-01A-11R-A41C-07	0.455264	20.9902	0.305308	0.327299	11.8374	1
TCGA-DD-AAD5-01A-11R-A41C-07	4.17274	83.7039	3.60749	0.4228	32.3356	1
TCGA-DD-AAD6-01A-11R-A41C-07	4.40405	38.4149	0.969585	2.82172	24.0376	1
TCGA-DD-AAD8-01A-11R-A41C-07	4.80727	16.7619	0.0570252	3.33584	7.71533	1
TCGA-DD-AADA-01A-11R-A41C-07	3.66066	69.6188	1.97554	0.566832	17.6617	1
TCGA-DD-AADB-01A-11R-A41C-07	1.57564	37.4906	2.31709	1.45939	21.0919	1
TCGA-DD-AADC-01A-11R-A41C-07	21.9505	34.1836	0.236304	17.77	14.4871	1
TCGA-DD-AADD-01A-11R-A41C-07	5.77964	32.5031	6.47476	2.83642	17.2898	1
TCGA-DD-AADF-01A-11R-A41C-07	1.17469	23.1344	0.0495267	19.2694	10.4941	1
TCGA-DD-AADG-01A-11R-A41C-07	1.35075	22.4443	2.47477	2.81066	8.95385	1
TCGA-DD-AADI-01A-11R-A41C-07	1.95507	87.2252	2.4058	0.782726	35.0367	1
TCGA-DD-AADJ-01A-11R-A41C-07	3.03348	43.3655	1.12053	1.33824	22.0889	1
TCGA-DD-AADK-01A-11R-A41C-07	1.53425	24.6113	0.126748	2.34987	10.9137	1
TCGA-DD-AADL-01A-11R-A41C-07	1.75371	12.1953	2.92307	2.18212	5.67332	1
TCGA-DD-AADM-01A-11R-A41C-07	2.507	39.7784	0.0382611	1.73719	17.6693	1
TCGA-DD-AADN-01A-11R-A41C-07	5.38052	210.611	1.0865	1.87046	74.9782	1
TCGA-DD-AADO-01A-11R-A41C-07	3.96146	95.8633	2.37174	7.4408	43.6434	1
TCGA-DD-AADP-01A-11R-A39D-07	1.18455	26.1126	0.0923386	1.10708	11.0982	1
TCGA-DD-AADQ-01A-11R-A41C-07	3.58968	37.4702	0.0974794	0.634597	28.6166	1
TCGA-DD-AADR-01A-11R-A41C-07	3.68032	31.706	0.0733522	1.85553	20.9364	1
TCGA-DD-AADS-01A-11R-A41C-07	0.643812	16.1282	0.0289538	4.27246	33.7307	1
TCGA-DD-AADU-01A-11R-A41C-07	3.29874	28.7533	0.0465091	1.0752	17.7386	1
TCGA-DD-AADV-01A-11R-A39D-07	2.53545	10.804	1.45458	2.45638	9.80412	1
TCGA-DD-AADW-01A-11R-A39D-07	1.17308	44.2089	4.98211	9.34671	14.417	1
TCGA-DD-AADY-01A-11R-A41C-07	0.955474	28.5982	3.11289	0.96389	9.87804	1
TCGA-DD-AAE0-01A-11R-A41C-07	4.05354	165.067	6.96236	2.79347	158.469	1
TCGA-DD-AAE1-01A-11R-A41C-07	1.34503	60.6159	1.59654	5.24506	19.1891	1
TCGA-DD-AAE2-01A-11R-A41C-07	0.383269	7.51828	0.278951	2.58108	6.68728	1
TCGA-DD-AAE3-01A-11R-A41C-07	2.50596	13.9186	0.106337	5.3757	20.9637	1
TCGA-DD-AAE4-01A-11R-A41C-07	5.31441	20.1563	0.235732	12.2603	17.2327	1
TCGA-DD-AAE6-01A-11R-A41C-07	1.42264	29.3111	3.42266	3.48769	11.4877	1
TCGA-DD-AAE7-01A-11R-A41C-07	0.935737	12.1532	0.0838253	0.716122	10.283	1
TCGA-DD-AAE9-01A-11R-A41C-07	7.37015	26.9517	1.71401	5.83363	12.2661	1
TCGA-DD-AAEA-01A-11R-A41C-07	2.15582	15.4141	0.116702	5.12316	11.7644	1
TCGA-DD-AAEB-01A-11R-A41C-07	4.87377	38.7148	0.113472	1.70542	15.4218	1
TCGA-DD-AAED-01A-12R-A41C-07	2.30717	99.3587	0.098177	0.818839	30.8887	1
TCGA-DD-AAEE-01A-11R-A41C-07	6.99748	21.594	0.0940741	1.35258	11.4612	1
TCGA-DD-AAEG-01A-11R-A39D-07	4.83504	29.7263	1.76223	2.09225	10.9971	1
TCGA-DD-AAEH-01A-11R-A41C-07	3.35018	32.6573	0.924198	2.34471	15.1165	1
TCGA-DD-AAEI-01A-11R-A41C-07	1.04471	16.9636	0.0545341	1.54907	13.2271	1
TCGA-DD-AAEK-01A-11R-A41C-07	1.73625	12.6748	0.0837688	1.70873	12.0229	1
TCGA-DD-AAVP-01A-11R-A41C-07	7.71567	47.2173	0.353994	5.67133	16.0892	1
TCGA-DD-AAVQ-01A-11R-A41C-07	1.74137	40.0891	1.5371	2.26448	17.8965	1
TCGA-DD-AAVR-01A-11R-A41C-07	3.02194	41.4619	2.0641	0.532485	20.2414	1
TCGA-DD-AAVS-01A-11R-A41C-07	1.78364	30.4675	4.94714	3.01611	16.6762	1
TCGA-DD-AAVU-01A-11R-A41C-07	1.76081	100.573	0.033702	2.32832	45.335	1
TCGA-DD-AAVV-01A-11R-A41C-07	2.46865	30.4337	1.92332	0.601876	15.2705	1
TCGA-DD-AAVW-01A-11R-A41C-07	1.10412	18.6907	0.781074	1.50024	11.1598	1
TCGA-DD-AAVX-01A-11R-A41C-07	1.69386	26.668	0.0504318	1.01479	16.7648	1
TCGA-DD-AAVY-01A-11R-A41C-07	6.34019	30.253	1.50713	1.9159	7.40494	1
TCGA-DD-AAVZ-01A-11R-A41C-07	2.0559	30.3189	2.8748	3.56556	10.0151	1
TCGA-DD-AAW0-01A-11R-A41C-07	0.789238	30.3084	0.185629	1.03697	10.5739	1
TCGA-DD-AAW1-01A-11R-A41C-07	5.23143	9.92601	0.0474187	3.74349	6.28729	1
TCGA-DD-AAW2-01A-11R-A41C-07	3.12715	41.5647	0.142001	3.69966	14.517	1
TCGA-DD-AAW3-01A-11R-A41C-07	4.09991	24.3507	3.20535	4.03552	9.5417	1
TCGA-ED-A459-01A-11R-A266-07	1.2473	11.895	1.00789	0.922332	10.5685	1
TCGA-ED-A4XI-01A-11R-A266-07	1.70657	12.9074	0.205717	1.29013	8.66829	1
TCGA-ED-A5KG-01A-11R-A27V-07	4.88911	49.3859	2.91436	3.18283	32.7842	1
TCGA-ED-A627-01A-12R-A311-07	2.05834	14.8229	0.292567	0.87565	11.6168	1
TCGA-ED-A66X-01A-11R-A311-07	3.70331	35.7411	1.39469	8.48064	20.9164	1
TCGA-ED-A66Y-01A-11R-A311-07	0.198245	37.1493	4.95343	3.6445	18.9149	1
TCGA-ED-A7PX-01A-51R-A352-07	1.22357	30.6474	8.46286	0.494805	31.6909	1
TCGA-ED-A7PY-01A-11R-A33R-07	4.91033	53.5676	2.33851	3.34773	12.7882	1
TCGA-ED-A7PZ-01A-11R-A33R-07	14.077	43.3331	0.0778709	3.39336	35.5311	1
TCGA-ED-A7XO-01A-11R-A352-07	0.737455	6.2129	1.02919	1.66748	9.07522	1
TCGA-ED-A7XP-01A-11R-A352-07	1.42687	37.1803	3.1118	0.404922	11.2941	1
TCGA-ED-A82E-01A-11R-A352-07	0.800546	92.7483	2.93364	1.86899	63.9915	1
TCGA-ED-A8O5-01A-11R-A36F-07	4.76381	107.941	4.5626	1.35666	24.282	1
TCGA-ED-A8O6-01A-11R-A36F-07	1.83807	67.8509	4.74968	1.65499	42.0277	1
TCGA-ED-A97K-01A-21R-A38B-07	10.7611	16.5869	0.198153	2.57878	13.1119	1
TCGA-EP-A12J-01A-11R-A131-07	2.22468	10.2176	0.0840929	5.93558	7.35231	1
TCGA-EP-A12J-11A-11R-A131-07	0.568405	4.69175	0.134507	1.60536	8.0142	0
TCGA-EP-A26S-01A-11R-A16W-07	2.29319	29.5556	0.946252	1.77931	10.0519	1
TCGA-EP-A26S-11A-12R-A16W-07	0.685624	6.64298	0.0377031	0.614916	6.67012	0
TCGA-EP-A2KA-01A-11R-A180-07	3.21545	137.793	0.0259132	3.25022	47.7903	1
TCGA-EP-A2KB-01A-11R-A180-07	2.67786	99.1353	0.938092	3.60776	55.1199	1
TCGA-EP-A2KC-01A-11R-A213-07	3.66411	37.566	0.08015	3.13596	13.2401	1
TCGA-EP-A3JL-01A-11R-A213-07	2.35103	34.3332	0.778132	1.7391	23.0577	1
TCGA-EP-A3RK-01A-11R-A22L-07	8.96434	14.8359	0.0985753	6.34364	11.6478	1
TCGA-EP-A3RK-11A-11R-A22L-07	0.481141	3.98619	0.0792739	0.641491	4.60569	0
TCGA-ES-A2HS-01A-11R-A180-07	1.38721	12.9914	0.0462661	4.05609	12.7652	1
TCGA-ES-A2HT-01A-12R-A180-07	1.72184	8.98818	0.0529819	0.781808	9.04337	1
TCGA-ES-A2HT-11A-11R-A180-07	1.05847	9.80472	0.206276	1.80314	11.9706	0
TCGA-FV-A23B-01A-11R-A16W-07	1.22373	22.9573	0.118559	1.29703	22.7129	1
TCGA-FV-A23B-11A-11R-A16W-07	2.06579	10.221	0.169085	1.91178	13.028	0
TCGA-FV-A2QQ-01A-11R-A22L-07	1.7491	34.1924	0.050335	0.860026	19.9275	1
TCGA-FV-A2QR-01A-11R-A213-07	0.184551	8.99841	0.127772	2.24155	4.30257	1
TCGA-FV-A2QR-11A-11R-A213-07	2.01412	9.07291	0.212169	1.15448	9.19556	0
TCGA-FV-A3I0-01A-11R-A22L-07	2.12316	84.246	6.34592	0.903225	86.5653	1
TCGA-FV-A3I0-11A-11R-A22L-07	1.13339	3.41571	0.0328784	0.746397	4.35206	0
TCGA-FV-A3I1-01A-11R-A22L-07	1.57925	16.126	1.71019	0.812811	9.15357	1
TCGA-FV-A3I1-11A-11R-A22L-07	1.24473	6.11772	0.0882892	0.868539	5.30818	0
TCGA-FV-A3R2-01A-11R-A22L-07	0.691452	13.5035	0.0633164	0.970241	15.8397	1
TCGA-FV-A3R2-11A-11R-A22L-07	1.69635	10.2276	0.144743	0.494409	12.4261	0
TCGA-FV-A3R3-01A-11R-A22L-07	3.24737	8.86452	1.56468	0.772073	11.5504	1
TCGA-FV-A495-01A-11R-A266-07	2.55612	29.1556	0.36115	10.6813	21.2599	1
TCGA-FV-A496-01A-11R-A266-07	3.91686	18.5285	0.09977	0.508267	6.12392	1
TCGA-FV-A4ZP-01A-12R-A266-07	13.0982	61.421	0.186857	16.1677	78.4875	1
TCGA-FV-A4ZQ-01A-11R-A266-07	2.87321	30.663	1.26961	3.21165	35.2777	1
TCGA-G3-A25S-01A-11R-A16W-07	13.137	45.9052	0.337162	15.537	24.1071	1
TCGA-G3-A25T-01A-11R-A16W-07	3.24771	60.6459	0.861336	12.9909	79.8489	1
TCGA-G3-A25U-01A-11R-A16W-07	1.8797	12.0367	0.0501804	2.48057	12.5497	1
TCGA-G3-A25V-01A-11R-A16W-07	1.39558	21.3471	0.144432	0.841286	16.0583	1
TCGA-G3-A25X-01A-11R-A16W-07	4.32847	63.2732	3.74457	2.65105	23.7303	1
TCGA-G3-A25Y-01A-11R-A16W-07	2.61575	35.3138	3.61889	10.0629	13.4109	1
TCGA-G3-A25Z-01A-11R-A16W-07	1.55642	20.3098	1.30654	0.415889	9.17113	1
TCGA-G3-A3CG-01A-11R-A213-07	1.64761	13.127	0.0836164	0.51822	7.09768	1
TCGA-G3-A3CH-01A-11R-A22L-07	1.93581	16.4722	0.125146	7.98887	8.80407	1
TCGA-G3-A3CH-11A-11R-A22L-07	0.702907	5.22954	0.208109	0.894054	5.1758	0
TCGA-G3-A3CI-01A-11R-A213-07	1.68362	6.58117	0.440351	2.44201	5.21135	1
TCGA-G3-A3CJ-01A-11R-A213-07	3.84357	18.819	0.0441118	1.0721	7.68902	1
TCGA-G3-A3CK-01A-11R-A213-07	5.74479	17.4597	0.034905	2.51809	11.1687	1
TCGA-G3-A5SI-01A-31R-A27V-07	0.885697	10.1458	0.0393277	4.73933	4.29281	1
TCGA-G3-A5SJ-01A-11R-A27V-07	2.7252	22.62	0.965263	1.13691	18.9855	1
TCGA-G3-A5SK-01A-11R-A27V-07	2.69401	8.66766	0.420426	0.416677	4.22048	1
TCGA-G3-A5SL-01A-11R-A27V-07	4.20469	26.2333	2.12941	3.91519	10.098	1
TCGA-G3-A5SM-01A-12R-A28V-07	3.3789	8.26635	0.140257	1.50122	5.89175	1
TCGA-G3-A6UC-01A-21R-A33J-07	4.22077	21.3644	0.639462	1.80106	6.33774	1
TCGA-G3-A7M5-01A-11R-A33R-07	0.14103	21.3774	0.0467229	3.24447	17.7883	1
TCGA-G3-A7M6-01A-11R-A33R-07	4.472	86.7925	10.8964	0.507634	27.2592	1
TCGA-G3-A7M7-01A-12R-A352-07	2.56727	18.1422	0.0771228	0.393936	13.4369	1
TCGA-G3-A7M8-01A-11R-A33R-07	1.36289	8.34883	0.204513	3.03742	6.94946	1
TCGA-G3-A7M9-01A-23R-A352-07	1.20703	75.5733	15.3187	2.91494	28.064	1
TCGA-G3-AAUZ-01A-11R-A38B-07	1.48573	41.4736	0.059366	11.2729	22.3593	1
TCGA-G3-AAV0-01A-11R-A37K-07	0.172436	14.6014	0.0315042	2.69631	7.05971	1
TCGA-G3-AAV1-01A-11R-A38B-07	2.16725	32.662	0.0703925	1.20566	24.9639	1
TCGA-G3-AAV2-01A-11R-A37K-07	6.75159	24.1753	0.0755972	1.83265	8.61584	1
TCGA-G3-AAV3-01A-11R-A37K-07	4.21319	16.3298	0.171134	6.58227	9.98851	1
TCGA-G3-AAV4-01A-11R-A38B-07	4.03313	24.0375	1.38778	0.900663	15.5319	1
TCGA-G3-AAV5-01A-11R-A37K-07	7.82381	109.916	0.0477418	9.14154	28.078	1
TCGA-G3-AAV6-01A-21R-A37K-07	2.69318	74.7679	1.21544	7.01102	91.6367	1
TCGA-G3-AAV7-01A-11R-A38B-07	3.39655	36.7383	4.57026	3.37419	18.9033	1
TCGA-GJ-A3OU-01A-31R-A38B-07	3.54244	40.7979	0.198851	0.692048	29.8482	1
TCGA-GJ-A6C0-01A-12R-A311-07	1.91116	5.56387	0.908448	5.64523	4.93623	1
TCGA-GJ-A9DB-01A-11R-A37K-07	2.99295	10.1391	0.116058	3.79839	9.05696	1
TCGA-HP-A5MZ-01A-21R-A27V-07	2.98067	18.2252	0.161449	0.567229	10.6791	1
TCGA-HP-A5N0-01A-11R-A28V-07	1.83661	15.0423	1.35933	2.40196	7.58207	1
TCGA-K7-A5RF-01A-11R-A28V-07	1.24619	4.60632	0.180774	1.09126	5.0474	1
TCGA-K7-A5RG-01A-11R-A28V-07	2.03835	11.9638	0.128833	1.09312	8.0964	1
TCGA-K7-A6G5-01A-11R-A311-07	1.99261	18.0207	0.0517761	1.22242	11.4112	1
TCGA-K7-AAU7-01A-11R-A38B-07	3.39436	42.0383	2.33759	0.338686	52.2607	1
TCGA-KR-A7K0-01A-12R-A33R-07	6.60604	40.8178	0.0839601	2.86235	13.4774	1
TCGA-KR-A7K2-01A-12R-A33R-07	2.14299	26.8457	0.54473	0.954526	20.8765	1
TCGA-KR-A7K7-01A-11R-A33J-07	3.31771	80.471	0.25394	4.16574	61.8728	1
TCGA-KR-A7K8-01A-11R-A33J-07	0.774286	26.243	0.610133	4.16277	16.6392	1
TCGA-LG-A6GG-01A-11R-A311-07	3.0894	20.953	3.75075	1.27172	9.84367	1
TCGA-LG-A9QC-01A-11R-A37K-07	4.91961	10.1321	0.141558	2.32623	8.84138	1
TCGA-LG-A9QD-01A-11R-A38B-07	1.14486	16.4139	0.0474705	0.385265	16.7031	1
TCGA-MI-A75C-01A-11R-A32O-07	10.0555	101.07	0.0519529	3.46998	34.9823	1
TCGA-MI-A75E-01A-11R-A32O-07	3.08723	20.6106	0.790629	3.26205	12.4408	1
TCGA-MI-A75G-01A-11R-A32O-07	2.12345	19.3862	0.337246	0.30652	14.5537	1
TCGA-MI-A75H-01A-11R-A32O-07	7.64341	43.2215	0.0665969	5.15925	14.2394	1
TCGA-MI-A75I-01A-11R-A32O-07	1.43634	37.6216	3.52964	1.49896	21.7328	1
TCGA-MR-A520-01A-11R-A266-07	0.774331	4.36756	0.79623	1.35569	4.29175	1
TCGA-MR-A8JO-01A-12R-A36F-07	3.13591	34.7622	0.375693	0.643079	22.2122	1
TCGA-NI-A4U2-01A-11R-A28V-07	1.70267	6.6286	0.260769	0.228417	8.51709	1
TCGA-NI-A8LF-01A-11R-A36F-07	7.72235	38.1643	0.682692	0.877517	6.84249	1
TCGA-O8-A75V-01A-11R-A32O-07	3.54607	37.7328	0.100463	0.65699	17.871	1
TCGA-PD-A5DF-01A-11R-A27V-07	1.83372	9.08747	0.118158	6.54897	11.2969	1
TCGA-QA-A7B7-01A-11R-A32O-07	0.214163	10.3174	0.102253	3.66439	8.18684	1
TCGA-RC-A6M3-01A-11R-A32O-07	4.94471	82.1238	0.070167	1.51168	48.7296	1
TCGA-RC-A6M4-01A-11R-A32O-07	4.9209	15.2819	0.0440576	3.68943	13.7979	1
TCGA-RC-A6M5-01A-11R-A32O-07	1.96896	14.0132	0.49054	0.14477	14.0196	1
TCGA-RC-A6M6-01A-11R-A32O-07	2.40933	29.2874	0.024975	1.62156	45.9435	1
TCGA-RC-A7S9-01A-11R-A33R-07	0.951823	23.0653	0.0834712	8.33118	5.69455	1
TCGA-RC-A7SB-01A-21R-A352-07	1.0565	7.44192	1.0519	2.17583	4.12255	1
TCGA-RC-A7SF-01A-11R-A352-07	0.896342	23.2062	0.0351489	1.90962	16.4136	1
TCGA-RC-A7SH-01A-11R-A38B-07	1.26243	54.3446	2.54842	1.20726	17.8272	1
TCGA-RC-A7SK-01A-11R-A352-07	3.20873	15.0031	1.99054	0.294906	8.22978	1
TCGA-RG-A7D4-01A-12R-A33R-07	11.8214	72.4773	2.95655	5.40898	30.807	1
TCGA-T1-A6J8-01A-11R-A32O-07	0.945361	11.3428	2.02573	0.109228	6.41634	1
TCGA-UB-A7MA-01A-11R-A33R-07	3.88285	82.5622	12.1866	5.93479	60.059	1
TCGA-UB-A7MB-01A-11R-A33R-07	0.503427	32.4216	1.60302	3.68387	9.72749	1
TCGA-UB-A7MC-01A-11R-A33R-07	2.73377	22.2639	0.0403605	2.4716	8.08545	1
TCGA-UB-A7MD-01A-12R-A352-07	9.27729	15.3335	0.0752543	1.76852	8.72441	1
TCGA-UB-A7ME-01A-11R-A33J-07	0.55708	14.6076	2.0218	3.16084	12.853	1
TCGA-UB-A7MF-01A-11R-A33J-07	3.35692	10.1865	0.0841698	3.40799	7.94847	1
TCGA-UB-AA0U-01A-11R-A38B-07	1.61129	16.3303	1.4607	4.88178	8.26284	1
TCGA-UB-AA0V-01A-11R-A38B-07	1.02325	10.6169	0.268437	1.24492	8.49488	1
TCGA-WJ-A86L-01A-12R-A39D-07	1.29343	13.4726	0.619831	0.685974	6.24836	1
TCGA-WQ-A9G7-01A-11R-A37K-07	1.18828	108.597	0.744339	1.34244	34.4906	1
TCGA-WQ-AB4B-01A-11R-A41C-07	3.11721	40.3734	0.100781	1.48713	65.0739	1
TCGA-WX-AA44-01A-11R-A39D-07	5.42802	54.9241	0.176793	1.6631	12.87	1
TCGA-WX-AA46-01A-11R-A39D-07	1.37283	9.37224	0.171392	4.08663	8.3677	1
TCGA-WX-AA47-01A-11R-A39D-07	8.79593	22.4688	1.51363	0.310213	12.948	1
TCGA-XR-A8TC-01A-11R-A36F-07	2.42281	55.1755	3.30344	3.91445	17.3705	1
TCGA-XR-A8TD-01A-12R-A39D-07	0.709303	10.9263	0.819502	4.80794	14.6974	1
TCGA-XR-A8TE-01A-11R-A36F-07	2.00251	30.1582	0.230524	1.60527	17.6539	1
TCGA-XR-A8TF-01A-11R-A36F-07	2.70163	49.6594	0.707415	1.6198	36.465	1
TCGA-XR-A8TG-01A-11R-A36F-07	2.00522	8.52661	0.160098	2.78158	7.15434	1
TCGA-YA-A8S7-01A-11R-A37K-07	1.63398	26.9205	0.0943851	0.78079	23.8741	1
TCGA-ZP-A9CV-01A-11R-A38B-07	1.23417	26.0436	0.0901932	0.754179	10.6847	1
TCGA-ZP-A9CY-01A-11R-A38B-07	1.33939	5.33967	0.0563162	2.01817	4.9849	1
TCGA-ZP-A9CZ-01A-11R-A38B-07	2.33853	11.0825	0.346277	8.23722	6.9002	1
TCGA-ZP-A9D0-01A-11R-A37K-07	1.22967	31.5941	0.0739311	1.18499	7.43154	1
TCGA-ZP-A9D1-01A-11R-A38B-07	1.44114	15.3999	0.143413	1.05811	7.35707	1
TCGA-ZP-A9D2-01A-11R-A38B-07	2.09422	24.9747	3.2947	0.657948	12.5273	1
TCGA-ZP-A9D4-01A-11R-A37K-07	3.9922	19.3805	0.792632	3.65744	9.81406	1
TCGA-ZS-A9CD-01A-11R-A37K-07	1.45027	22.1337	0.0821598	0.872901	20.7639	1
TCGA-ZS-A9CE-01A-11R-A37K-07	0.886793	18.1984	0.127589	1.49422	7.97124	1
TCGA-ZS-A9CF-01A-11R-A38B-07	2.35265	15.1118	2.20848	13.8168	8.24077	1
TCGA-ZS-A9CF-02A-11R-A38B-07	1.20978	20.8931	3.02529	9.03357	12.6129	1
TCGA-ZS-A9CG-01A-11R-A37K-07	2.82983	18.8972	0.0369547	1.23743	16.6279	1

## Sheet: Supplementary Table S5
Supplementary Table S5. Sequencing data of the key circRNAs in the ceRNA network.
ID_REF	hsa_circ_0003209	hsa_circ_0008128	hsa_circ_0020396	hsa_circ_0030051	hsa_circ_0034049	hsa_circ_0082333	Type (1=Tumor, 0=Normal)
GSM2561829	9.04693	7.35321	6.19404	6.02987	5.89105	6.47268	0
GSM2561830	9.32796	7.50651	6.35719	6.06372	5.61857	6.55722	0
GSM2561831	9.05056	7.38151	6.26017	6.00235	5.78253	6.42114	0
GSM2561832	9.16413	7.7517	5.74557	5.9866	6.00716	6.2083	0
GSM2561833	9.07372	7.32892	6.22004	6.0795	5.7808	6.35335	0
GSM2561834	9.26498	7.72193	5.96725	5.92559	6.16682	6.29926	0
GSM2561835	9.02495	7.29121	6.2464	6.08783	5.8323	6.38979	0
GSM2561836	10.0018	8.51418	6.50456	6.75327	6.90773	6.7139	1
GSM2561837	10.3642	8.65194	6.42572	6.99223	6.21084	6.82893	1
GSM2561838	10.1305	8.52505	6.28616	6.79956	6.86857	6.6418	1
GSM2561839	9.3895	7.57006	6.98192	6.35797	6.90824	6.70114	1
GSM2561840	10.1263	8.54858	6.31939	6.80895	6.85386	6.61901	1
GSM2561841	9.41356	7.68865	6.32918	6.44044	6.99032	6.64692	1
GSM2561842	9.49584	7.7076	6.32756	6.36634	6.91762	6.68676	1
GSM5019799	9.75811	6.53811	6.49184	7.39517	3.40588	6.39859	0
GSM5019800	9.84554	6.68087	6.32551	6.76685	2.32193	6.69672	0
GSM5019801	9.89915	6.85299	5.36454	7.77698	3.16064	7.23137	0
GSM5019802	11.3485	7.76553	7.79268	7.99604	6.81932	6.9425	1
GSM5019803	11.2726	7.96347	9.53255	7.99246	6.66864	7.30469	1
GSM5019804	11.6778	7.78004	7.0938	7.97556	7.10328	7.56934	1
GSM5019805	11.2871	7.71881	7.36047	7.34222	5.00895	6.66343	0
GSM5019806	11.095	7.46841	5.25042	7.3926	4.35984	6.26427	0
GSM5019807	11.2645	7.40995	6.48219	7.59867	2.63382	6.30802	0
GSM5019808	11.6778	8.24634	9.43143	8.82771	5.65151	8.11374	1
GSM5019809	11.7447	8.27984	9.66106	8.02051	8.35491	7.29185	1
GSM5019810	12.0503	8.05003	8.46665	8.56554	7.7531	7.71676	1
